# Supplementary material for: Bis(4-amino­benzoato)-κ2 O,O′;κO-(2,2′-bipyridine-κ2 N,N′)zinc
Source: Acta Crystallogr Sect E Struct Rep Online. 2011 Sep 30;67(Pt 10):m1470. doi: 10.1107/S1600536811039389 (PMC3201216; doi:10.1107/S1600536811039389)
Supplement: Supplementary file 1 [file e-67-m1470-sup1.cif]

##############################################################################
#                                                                            #
# This CIF contains the data in a paper accepted for publication in          #
# Acta Crystallographica Section E. It conforms to the requirements of       #
# Notes for Authors for Acta Crystallographica Section E, and has been       #
# peer reviewed under the auspices of the IUCr Commission on Journals.       #
#                                                                            #
# Full details of the Crystallographic Information File format               #
# are given in the paper "The Crystallographic Information File (CIF):       #
# a New Standard Archive File for Crystallography" by S. R. Hall, F. H.      #
# Allen and I. D. Brown [Acta Cryst. (1991), A47, 655-685].                  #
#                                                                            #
# The current version of the core CIF dictionary is obtainable from          #
# ftp://ftp.iucr.org/pub/cif_core.dic.                                       #
#                                                                            #
# Software is freely available for graphical display of the structure(s)     #
# in this CIF. For information consult the CIF software page                 #
# http://www.iucr.org/resources/cif/software.                                #
#                                                                            #
# This file may be used for bona fide research purposes within the           #
# scientific community so long as proper attribution is given to the journal # 
# article from which it was obtained.                                        #
#                                                                            #
##############################################################################
data_global
_audit_creation_method     'form.cif (version 2.0)'
_journal_data_validation_number     ?
_journal_date_recd_electronic     2011-09-24
_journal_date_accepted     2011-09-26
_journal_name_full     'Acta Crystallographica, Section E'
_journal_year     2011
_journal_volume     67
_journal_issue     10
_journal_page_first     m1470
_journal_page_last     m1470
_journal_paper_category     QM
_journal_coeditor_code     XU5334
_publ_contact_author_name     'Miao-Ling Huang'
_publ_contact_author_address
;
      Department of Chemistry and Science of life
      Quanzhou Normal University
      Fujian 362000
      People's Republic of China
;
_publ_contact_author_email     'hml301@163.com'
_publ_contact_author_fax     '86 595 22919972'
_publ_contact_author_phone     '86 15060805088'
_publ_section_title
;\
Bis(4-aminobenzoato)-\k^2^<i>O</i>,<i>O</i>';\k<i>O</i>-(2,2'-bipyridine-\
\k^2^<i>N</i>,<i>N</i>')zinc
;
loop_
    _publ_author_name
    _publ_author_address
    'Miao-Ling Huang'
;
      Department of Chemistry and Science of Life
      Quanzhou Normal University
      Fujian 362000
      People's Republic of China
;
    'Ling-Ling Wang'
;
      Department of Chemistry and Science of Life
      Quanzhou Normal University
      Fujian 362000
      People's Republic of China
;
data_I
_audit_creation_method     SHELXL-97
_chemical_name_systematic
;
Bis(4-aminobenzoato)-\k^2^<i>O</i>,<i>O</i>';\k<i>O</i>-
(2,2'-bipyridine-\k^2^<i>N</i>,<i>N</i>')zinc
;
_chemical_name_common     ?
_chemical_formula_moiety     'C24 H20 N4 O4 Zn'
_chemical_formula_sum     'C24 H20 N4 O4 Zn'
_chemical_formula_iupac     '[Zn (C7 H6 N O2)2 (C10 H8 N2)]'
_chemical_formula_weight     493.81
_chemical_melting_point     ?
_symmetry_cell_setting     triclinic
_symmetry_space_group_name_H-M     'P -1'
_symmetry_space_group_name_Hall     '-P 1'
loop_
    _symmetry_equiv_pos_as_xyz
    'x, y, z'
    '-x, -y, -z'
_cell_length_a     7.9499(14)
_cell_length_b     10.7281(19)
_cell_length_c     13.905(2)
_cell_angle_alpha     80.499(2)
_cell_angle_beta     80.921(2)
_cell_angle_gamma     70.538(2)
_cell_volume     1096.1(3)
_cell_formula_units_Z     2
_cell_measurement_reflns_used     2868
_cell_measurement_theta_min     2.37
_cell_measurement_theta_max     24.89
_cell_measurement_temperature     295(2)
_exptl_crystal_description     block
_exptl_crystal_colour     colourless
_exptl_crystal_size_max     0.42
_exptl_crystal_size_mid     0.23
_exptl_crystal_size_min     0.08
_exptl_crystal_density_diffrn     1.496
_exptl_crystal_density_meas     ?
_exptl_crystal_density_method     'not measured'
_exptl_crystal_F_000     508
_exptl_absorpt_coefficient_mu     1.160
_exptl_absorpt_correction_type     multi-scan
_exptl_absorpt_process_details     '(SADABS; Bruker, 2001)'
_exptl_absorpt_correction_T_min     0.6434
_exptl_absorpt_correction_T_max     0.9139
_exptl_special_details     ?
_diffrn_ambient_temperature     295(2)
_diffrn_radiation_type     MoK\a
_diffrn_radiation_wavelength     0.71073
_diffrn_radiation_source     'fine-focus sealed tube'
_diffrn_radiation_monochromator     graphite
_diffrn_measurement_device_type     'Bruker SMART 1000 CCD area-detector'
_diffrn_measurement_method     '\f and \w'
_diffrn_detector_area_resol_mean     ?
_diffrn_reflns_number     8223
_diffrn_reflns_av_R_equivalents     0.0240
_diffrn_reflns_av_sigmaI/netI     0.0393
_diffrn_reflns_theta_min     2.37
_diffrn_reflns_theta_max     25.50
_diffrn_reflns_theta_full     25.50
_diffrn_measured_fraction_theta_max     0.993
_diffrn_measured_fraction_theta_full     0.993
_diffrn_reflns_limit_h_min     -9
_diffrn_reflns_limit_h_max     9
_diffrn_reflns_limit_k_min     -12
_diffrn_reflns_limit_k_max     12
_diffrn_reflns_limit_l_min     -16
_diffrn_reflns_limit_l_max     16
_diffrn_standards_number     ?
_diffrn_standards_interval_count     ?
_diffrn_standards_interval_time     ?
_diffrn_standards_decay_%     ?
_refine_special_details
;
Refinement of <i>F</i>^2^ against ALL reflections. The weighted <i>R</i>-factor
<i>wR</i> and
goodness of fit <i>S</i> are based on <i>F</i>^2^, conventional
<i>R</i>-factors <i>R</i> are based
on <i>F</i>, with <i>F</i> set to zero for negative <i>F</i>^2^. The threshold
expression of
<i>F</i>^2^ > \s(<i>F</i>^2^) is used only for calculating <i>R</i>-factors(gt)
<i>etc</i>. and is
not relevant to the choice of reflections for refinement. <i>R</i>-factors
based
on <i>F</i>^2^ are statistically about twice as large as those based on
<i>F</i>, and <i>R</i>-
factors based on ALL data will be even larger.
;
_reflns_number_total     4058
_reflns_number_gt     3419
_reflns_threshold_expression     I>2sigma(I)
_refine_ls_structure_factor_coef     Fsqd
_refine_ls_matrix_type     full
_refine_ls_R_factor_all     0.0453
_refine_ls_R_factor_gt     0.0349
_refine_ls_wR_factor_gt     0.0844
_refine_ls_wR_factor_ref     0.0900
_refine_ls_goodness_of_fit_ref     1.073
_refine_ls_restrained_S_all     1.073
_refine_ls_number_reflns     4058
_refine_ls_number_parameters     298
_refine_ls_number_restraints     0
_refine_ls_hydrogen_treatment     constr
_refine_ls_weighting_scheme     calc
_refine_ls_weighting_details
         'calc w=1/[\s^2^(Fo^2^)+(0.0411P)^2^+0.2825P] where P=(Fo^2^+2Fc^2^)/3'
_atom_sites_solution_hydrogens     geom
_atom_sites_solution_primary     direct
_atom_sites_solution_secondary     difmap
_refine_ls_shift/su_max     0.000
_refine_ls_shift/su_mean     0.000
_refine_diff_density_max     0.310
_refine_diff_density_min     -0.305
_refine_ls_extinction_method     none
_refine_ls_extinction_coef     ?
loop_
    _atom_type_symbol
    _atom_type_description
    _atom_type_scat_dispersion_real
    _atom_type_scat_dispersion_imag
    _atom_type_scat_source
    'C' 'C' 0.0033 0.0016
                         'International Tables Vol C Tables 4.2.6.8 and 6.1.1.4'
    'H' 'H' 0.0000 0.0000
                         'International Tables Vol C Tables 4.2.6.8 and 6.1.1.4'
    'N' 'N' 0.0061 0.0033
                         'International Tables Vol C Tables 4.2.6.8 and 6.1.1.4'
    'O' 'O' 0.0106 0.0060
                         'International Tables Vol C Tables 4.2.6.8 and 6.1.1.4'
    'Zn' 'Zn' 0.2839 1.4301
                         'International Tables Vol C Tables 4.2.6.8 and 6.1.1.4'
_computing_data_collection     'SMART (Bruker, 2007)'
_computing_cell_refinement     'SAINT (Bruker, 2007)'
_computing_data_reduction     'SAINT (Bruker, 2007)'
_computing_structure_solution     'SHELXTL (Sheldrick, 2008)'
_computing_structure_refinement     'SHELXTL (Sheldrick, 2008)'
_computing_molecular_graphics     'SHELXTL (Sheldrick, 2008)'
_computing_publication_material     'SHELXTL (Sheldrick, 2008)'
loop_
    _atom_site_type_symbol
    _atom_site_label
    _atom_site_fract_x
    _atom_site_fract_y
    _atom_site_fract_z
    _atom_site_U_iso_or_equiv
    _atom_site_adp_type
    _atom_site_calc_flag
    _atom_site_refinement_flags
    _atom_site_occupancy
    _atom_site_symmetry_multiplicity
    _atom_site_disorder_assembly
    _atom_site_disorder_group
    Zn Zn1 0.14918(4) 0.12380(3) 0.19516(2) 0.04021(12) Uani d . 1 1 . .
    O O1 -0.1044(2) 0.2151(2) 0.21855(14) 0.0528(5) Uani d . 1 1 . .
    O O2 -0.0311(3) 0.3661(2) 0.27669(18) 0.0732(7) Uani d . 1 1 . .
    O O3 0.3785(3) 0.10054(19) 0.24420(15) 0.0558(5) Uani d . 1 1 . .
    O O4 0.2405(3) -0.0296(2) 0.33755(15) 0.0663(6) Uani d . 1 1 . .
    N N1 -0.8907(3) 0.5767(3) 0.3483(2) 0.0678(7) Uani d . 1 1 . .
    H H1D -0.9291 0.6259 0.3971 0.102 Uiso d R 1 1 . .
    H H1E -0.9611 0.5323 0.3389 0.102 Uiso d R 1 1 . .
    N N2 1.0034(4) -0.2214(3) 0.5101(2) 0.0788(9) Uani d . 1 1 . .
    H H2D 1.0548 -0.1604 0.5101 0.118 Uiso d R 1 1 . .
    H H2E 0.9810 -0.2610 0.5693 0.118 Uiso d R 1 1 . .
    N N3 0.2165(3) 0.1976(2) 0.04781(16) 0.0502(6) Uani d . 1 1 . .
    N N4 0.1805(3) -0.0382(2) 0.12124(15) 0.0419(5) Uani d . 1 1 . .
    C C1 -0.3406(3) 0.3914(2) 0.28122(17) 0.0362(5) Uani d . 1 1 . .
    C C2 -0.4024(4) 0.4919(3) 0.3417(2) 0.0488(7) Uani d . 1 1 . .
    H H2 -0.3201 0.5185 0.3670 0.059 Uiso calc R 1 1 . .
    C C3 -0.5831(4) 0.5529(3) 0.3648(2) 0.0537(7) Uani d . 1 1 . .
    H H3 -0.6211 0.6196 0.4057 0.064 Uiso calc R 1 1 . .
    C C4 -0.7100(3) 0.5157(3) 0.3275(2) 0.0444(6) Uani d . 1 1 . .
    C C5 -0.6484(3) 0.4166(2) 0.26597(19) 0.0417(6) Uani d . 1 1 . .
    H H5 -0.7303 0.3914 0.2391 0.050 Uiso calc R 1 1 . .
    C C6 -0.4677(3) 0.3554(2) 0.24420(18) 0.0375(5) Uani d . 1 1 . .
    H H6 -0.4297 0.2882 0.2036 0.045 Uiso calc R 1 1 . .
    C C7 -0.1451(3) 0.3227(3) 0.25832(18) 0.0423(6) Uani d . 1 1 . .
    C C8 0.5359(3) -0.0506(2) 0.36920(17) 0.0368(5) Uani d . 1 1 . .
    C C9 0.5508(4) -0.1572(3) 0.44177(19) 0.0479(7) Uani d . 1 1 . .
    H H9 0.4560 -0.1919 0.4589 0.058 Uiso calc R 1 1 . .
    C C10 0.7028(4) -0.2133(3) 0.4894(2) 0.0560(8) Uani d . 1 1 . .
    H H10 0.7105 -0.2861 0.5372 0.067 Uiso calc R 1 1 . .
    C C11 0.8444(4) -0.1614(3) 0.4663(2) 0.0495(7) Uani d . 1 1 . .
    C C12 0.8290(3) -0.0533(3) 0.3952(2) 0.0474(6) Uani d . 1 1 . .
    H H12 0.9222 -0.0167 0.3796 0.057 Uiso calc R 1 1 . .
    C C13 0.6791(3) 0.0007(3) 0.34731(18) 0.0416(6) Uani d . 1 1 . .
    H H13 0.6723 0.0730 0.2992 0.050 Uiso calc R 1 1 . .
    C C14 0.3746(3) 0.0096(3) 0.3162(2) 0.0456(6) Uani d . 1 1 . .
    C C15 0.2298(5) 0.3190(3) 0.0162(3) 0.0771(10) Uani d . 1 1 . .
    H H15 0.2011 0.3809 0.0607 0.093 Uiso calc R 1 1 . .
    C C16 0.2848(7) 0.3549(4) -0.0801(3) 0.1001(14) Uani d . 1 1 . .
    H H16 0.2920 0.4402 -0.1006 0.120 Uiso calc R 1 1 . .
    C C17 0.3286(6) 0.2642(5) -0.1448(3) 0.0988(14) Uani d . 1 1 . .
    H H17 0.3678 0.2865 -0.2100 0.119 Uiso calc R 1 1 . .
    C C18 0.3146(5) 0.1395(4) -0.1135(2) 0.0714(9) Uani d . 1 1 . .
    H H18 0.3437 0.0765 -0.1571 0.086 Uiso calc R 1 1 . .
    C C19 0.2563(3) 0.1089(3) -0.01574(19) 0.0479(7) Uani d . 1 1 . .
    C C20 0.2330(3) -0.0219(3) 0.02410(19) 0.0461(6) Uani d . 1 1 . .
    C C21 0.2580(5) -0.1217(3) -0.0330(2) 0.0702(9) Uani d . 1 1 . .
    H H21 0.2929 -0.1097 -0.1000 0.084 Uiso calc R 1 1 . .
    C C22 0.2307(6) -0.2389(4) 0.0103(3) 0.0783(10) Uani d . 1 1 . .
    H H22 0.2470 -0.3069 -0.0274 0.094 Uiso calc R 1 1 . .
    C C23 0.1794(5) -0.2557(3) 0.1088(2) 0.0673(9) Uani d . 1 1 . .
    H H23 0.1607 -0.3348 0.1390 0.081 Uiso calc R 1 1 . .
    C C24 0.1561(4) -0.1535(3) 0.1622(2) 0.0534(7) Uani d . 1 1 . .
    H H24 0.1221 -0.1648 0.2293 0.064 Uiso calc R 1 1 . .
loop_
    _atom_site_aniso_label
    _atom_site_aniso_U_11
    _atom_site_aniso_U_22
    _atom_site_aniso_U_33
    _atom_site_aniso_U_12
    _atom_site_aniso_U_13
    _atom_site_aniso_U_23
    Zn1 0.03267(17) 0.04633(19) 0.03920(18) -0.00652(13) -0.00538(12)
                                                                    -0.00961(13)
    O1 0.0335(9) 0.0589(12) 0.0619(12) -0.0044(9) -0.0064(8) -0.0168(10)
    O2 0.0385(11) 0.0841(16) 0.1075(19) -0.0255(11) -0.0096(11) -0.0263(14)
    O3 0.0480(11) 0.0515(12) 0.0688(13) -0.0078(9) -0.0261(10) -0.0074(10)
    O4 0.0385(11) 0.1067(18) 0.0642(13) -0.0291(11) -0.0019(9) -0.0299(12)
    N1 0.0407(13) 0.0650(17) 0.092(2) -0.0066(12) 0.0100(13) -0.0317(15)
    N2 0.0660(18) 0.0786(19) 0.0765(19) 0.0202(15) -0.0384(15) -0.0286(15)
    N3 0.0525(14) 0.0509(14) 0.0436(13) -0.0125(11) -0.0062(11) -0.0024(11)
    N4 0.0386(11) 0.0477(13) 0.0367(12) -0.0080(10) -0.0058(9) -0.0080(10)
    C1 0.0333(12) 0.0379(13) 0.0360(13) -0.0109(10) -0.0050(10) -0.0006(11)
    C2 0.0466(16) 0.0530(17) 0.0544(17) -0.0212(13) -0.0054(13) -0.0165(13)
    C3 0.0538(17) 0.0496(17) 0.0607(18) -0.0152(14) 0.0040(14) -0.0272(14)
    C4 0.0370(13) 0.0389(14) 0.0521(16) -0.0087(11) 0.0046(12) -0.0069(12)
    C5 0.0346(13) 0.0412(14) 0.0519(15) -0.0135(11) -0.0053(11) -0.0092(12)
    C6 0.0361(13) 0.0355(13) 0.0392(13) -0.0078(10) -0.0030(10) -0.0089(11)
    C7 0.0371(14) 0.0484(16) 0.0369(14) -0.0096(12) -0.0068(11) 0.0012(12)
    C8 0.0330(12) 0.0403(14) 0.0373(13) -0.0090(10) -0.0007(10) -0.0133(11)
    C9 0.0513(16) 0.0508(16) 0.0463(15) -0.0246(13) 0.0056(13) -0.0115(13)
    C10 0.074(2) 0.0433(16) 0.0413(15) -0.0070(15) -0.0095(14) 0.0011(12)
    C11 0.0436(15) 0.0522(16) 0.0433(15) 0.0072(13) -0.0117(12) -0.0200(13)
    C12 0.0339(13) 0.0607(18) 0.0493(16) -0.0137(13) -0.0017(12) -0.0166(14)
    C13 0.0380(14) 0.0432(14) 0.0421(14) -0.0116(11) -0.0056(11) -0.0025(11)
    C14 0.0349(14) 0.0535(17) 0.0504(16) -0.0071(12) -0.0044(12) -0.0270(14)
    C15 0.111(3) 0.059(2) 0.064(2) -0.034(2) -0.013(2) 0.0027(17)
    C16 0.150(4) 0.081(3) 0.072(3) -0.056(3) -0.009(3) 0.021(2)
    C17 0.128(4) 0.107(3) 0.055(2) -0.048(3) 0.008(2) 0.013(2)
    C18 0.083(2) 0.077(2) 0.0436(17) -0.0196(19) 0.0055(16) -0.0039(16)
    C19 0.0380(14) 0.0542(17) 0.0414(15) -0.0035(12) -0.0025(11) -0.0029(13)
    C20 0.0405(14) 0.0507(16) 0.0413(15) -0.0034(12) -0.0083(11) -0.0093(12)
    C21 0.095(3) 0.065(2) 0.0431(17) -0.0107(19) -0.0063(17) -0.0166(15)
    C22 0.114(3) 0.058(2) 0.063(2) -0.017(2) -0.016(2) -0.0232(17)
    C23 0.090(2) 0.0486(18) 0.066(2) -0.0206(17) -0.0171(18) -0.0092(16)
    C24 0.0610(18) 0.0525(17) 0.0464(16) -0.0170(14) -0.0079(13) -0.0054(13)
_geom_special_details
;
All e.s.d.'s (except the e.s.d. in the dihedral angle between two l.s. planes)
are estimated using the full covariance matrix. The cell e.s.d.'s are taken
into account individually in the estimation of e.s.d.'s in distances, angles
and torsion angles; correlations between e.s.d.'s in cell parameters are only
used when they are defined by crystal symmetry. An approximate (isotropic)
treatment of cell e.s.d.'s is used for estimating e.s.d.'s involving l.s.
planes.
;
loop_
    _geom_bond_atom_site_label_1
    _geom_bond_atom_site_label_2
    _geom_bond_site_symmetry_2
    _geom_bond_distance
    _geom_bond_publ_flag
    Zn1 O1 . 1.9269(18) y
    Zn1 O3 . 1.9704(18) y
    Zn1 O4 . 2.395(2) y
    Zn1 N3 . 2.124(2) y
    Zn1 N4 . 2.088(2) y
    Zn1 C14 . 2.521(3) ?
    O1 C7 . 1.284(3) ?
    O2 C7 . 1.223(3) ?
    O3 C14 . 1.282(3) ?
    O4 C14 . 1.249(3) ?
    N1 C4 . 1.372(3) ?
    N1 H1D . 0.8818 ?
    N1 H1E . 0.8820 ?
    N2 C11 . 1.397(3) ?
    N2 H2D . 0.8798 ?
    N2 H2E . 0.8825 ?
    N3 C19 . 1.332(4) ?
    N3 C15 . 1.338(4) ?
    N4 C24 . 1.335(3) ?
    N4 C20 . 1.350(3) ?
    C1 C2 . 1.388(4) ?
    C1 C6 . 1.388(3) ?
    C1 C7 . 1.490(3) ?
    C2 C3 . 1.375(4) ?
    C2 H2 . 0.9300 ?
    C3 C4 . 1.396(4) ?
    C3 H3 . 0.9300 ?
    C4 C5 . 1.386(4) ?
    C5 C6 . 1.373(3) ?
    C5 H5 . 0.9300 ?
    C6 H6 . 0.9300 ?
    C8 C9 . 1.381(4) ?
    C8 C13 . 1.394(3) ?
    C8 C14 . 1.481(4) ?
    C9 C10 . 1.377(4) ?
    C9 H9 . 0.9300 ?
    C10 C11 . 1.387(4) ?
    C10 H10 . 0.9300 ?
    C11 C12 . 1.380(4) ?
    C12 C13 . 1.364(3) ?
    C12 H12 . 0.9300 ?
    C13 H13 . 0.9300 ?
    C15 C16 . 1.375(5) ?
    C15 H15 . 0.9300 ?
    C16 C17 . 1.358(6) ?
    C16 H16 . 0.9300 ?
    C17 C18 . 1.372(5) ?
    C17 H17 . 0.9300 ?
    C18 C19 . 1.388(4) ?
    C18 H18 . 0.9300 ?
    C19 C20 . 1.481(4) ?
    C20 C21 . 1.381(4) ?
    C21 C22 . 1.371(5) ?
    C21 H21 . 0.9300 ?
    C22 C23 . 1.367(5) ?
    C22 H22 . 0.9300 ?
    C23 C24 . 1.371(4) ?
    C23 H23 . 0.9300 ?
    C24 H24 . 0.9300 ?
loop_
    _geom_angle_atom_site_label_1
    _geom_angle_atom_site_label_2
    _geom_angle_atom_site_label_3
    _geom_angle_site_symmetry_1
    _geom_angle_site_symmetry_3
    _geom_angle
    _geom_angle_publ_flag
    O1 Zn1 O3 . . 141.27(9) ?
    O1 Zn1 N4 . . 107.51(8) ?
    O3 Zn1 N4 . . 108.58(8) ?
    O1 Zn1 N3 . . 103.23(9) ?
    O3 Zn1 N3 . . 97.43(9) ?
    N4 Zn1 N3 . . 78.22(9) ?
    O1 Zn1 O4 . . 108.31(8) ?
    O3 Zn1 O4 . . 59.37(8) ?
    N4 Zn1 O4 . . 88.61(8) ?
    N3 Zn1 O4 . . 148.23(8) ?
    O1 Zn1 C14 . . 129.59(8) ?
    O3 Zn1 C14 . . 30.11(8) ?
    N4 Zn1 C14 . . 98.66(8) ?
    N3 Zn1 C14 . . 124.19(9) ?
    O4 Zn1 C14 . . 29.29(8) ?
    C7 O1 Zn1 . . 114.85(16) ?
    C14 O3 Zn1 . . 99.43(16) ?
    C14 O4 Zn1 . . 80.92(18) ?
    C4 N1 H1D . . 119.3 ?
    C4 N1 H1E . . 115.8 ?
    H1D N1 H1E . . 115.8 ?
    C11 N2 H2D . . 108.4 ?
    C11 N2 H2E . . 110.2 ?
    H2D N2 H2E . . 113.1 ?
    C19 N3 C15 . . 119.3(3) ?
    C19 N3 Zn1 . . 114.43(18) ?
    C15 N3 Zn1 . . 126.2(2) ?
    C24 N4 C20 . . 119.2(2) ?
    C24 N4 Zn1 . . 125.67(18) ?
    C20 N4 Zn1 . . 115.14(18) ?
    C2 C1 C6 . . 117.6(2) ?
    C2 C1 C7 . . 121.3(2) ?
    C6 C1 C7 . . 121.1(2) ?
    C3 C2 C1 . . 121.3(2) ?
    C3 C2 H2 . . 119.4 ?
    C1 C2 H2 . . 119.4 ?
    C2 C3 C4 . . 120.8(2) ?
    C2 C3 H3 . . 119.6 ?
    C4 C3 H3 . . 119.6 ?
    N1 C4 C5 . . 120.3(3) ?
    N1 C4 C3 . . 121.7(3) ?
    C5 C4 C3 . . 118.0(2) ?
    C6 C5 C4 . . 120.8(2) ?
    C6 C5 H5 . . 119.6 ?
    C4 C5 H5 . . 119.6 ?
    C5 C6 C1 . . 121.6(2) ?
    C5 C6 H6 . . 119.2 ?
    C1 C6 H6 . . 119.2 ?
    O2 C7 O1 . . 122.4(2) ?
    O2 C7 C1 . . 122.0(3) ?
    O1 C7 C1 . . 115.6(2) ?
    C9 C8 C13 . . 117.5(2) ?
    C9 C8 C14 . . 122.2(2) ?
    C13 C8 C14 . . 120.3(2) ?
    C10 C9 C8 . . 121.5(3) ?
    C10 C9 H9 . . 119.2 ?
    C8 C9 H9 . . 119.2 ?
    C9 C10 C11 . . 120.2(3) ?
    C9 C10 H10 . . 119.9 ?
    C11 C10 H10 . . 119.9 ?
    C12 C11 C10 . . 118.6(2) ?
    C12 C11 N2 . . 120.4(3) ?
    C10 C11 N2 . . 120.9(3) ?
    C13 C12 C11 . . 121.0(3) ?
    C13 C12 H12 . . 119.5 ?
    C11 C12 H12 . . 119.5 ?
    C12 C13 C8 . . 121.2(2) ?
    C12 C13 H13 . . 119.4 ?
    C8 C13 H13 . . 119.4 ?
    O4 C14 O3 . . 120.2(3) ?
    O4 C14 C8 . . 121.8(3) ?
    O3 C14 C8 . . 118.0(2) ?
    O4 C14 Zn1 . . 69.79(16) ?
    O3 C14 Zn1 . . 50.46(12) ?
    C8 C14 Zn1 . . 167.2(2) ?
    N3 C15 C16 . . 121.9(4) ?
    N3 C15 H15 . . 119.1 ?
    C16 C15 H15 . . 119.1 ?
    C17 C16 C15 . . 119.1(4) ?
    C17 C16 H16 . . 120.5 ?
    C15 C16 H16 . . 120.5 ?
    C16 C17 C18 . . 119.6(3) ?
    C16 C17 H17 . . 120.2 ?
    C18 C17 H17 . . 120.2 ?
    C17 C18 C19 . . 118.9(3) ?
    C17 C18 H18 . . 120.5 ?
    C19 C18 H18 . . 120.5 ?
    N3 C19 C18 . . 121.2(3) ?
    N3 C19 C20 . . 116.1(2) ?
    C18 C19 C20 . . 122.7(3) ?
    N4 C20 C21 . . 120.7(3) ?
    N4 C20 C19 . . 115.9(2) ?
    C21 C20 C19 . . 123.4(3) ?
    C22 C21 C20 . . 119.3(3) ?
    C22 C21 H21 . . 120.4 ?
    C20 C21 H21 . . 120.4 ?
    C23 C22 C21 . . 119.9(3) ?
    C23 C22 H22 . . 120.0 ?
    C21 C22 H22 . . 120.0 ?
    C22 C23 C24 . . 118.5(3) ?
    C22 C23 H23 . . 120.7 ?
    C24 C23 H23 . . 120.7 ?
    N4 C24 C23 . . 122.4(3) ?
    N4 C24 H24 . . 118.8 ?
    C23 C24 H24 . . 118.8 ?
loop_
    _geom_torsion_atom_site_label_1
    _geom_torsion_atom_site_label_2
    _geom_torsion_atom_site_label_3
    _geom_torsion_atom_site_label_4
    _geom_torsion_site_symmetry_1
    _geom_torsion_site_symmetry_2
    _geom_torsion_site_symmetry_3
    _geom_torsion_site_symmetry_4
    _geom_torsion
    _geom_torsion_publ_flag
    O3 Zn1 O1 C7 . . . . 26.2(3) ?
    N4 Zn1 O1 C7 . . . . -175.82(17) ?
    N3 Zn1 O1 C7 . . . . -94.20(19) ?
    O4 Zn1 O1 C7 . . . . 89.73(19) ?
    C14 Zn1 O1 C7 . . . . 66.4(2) ?
    O1 Zn1 O3 C14 . . . . 83.1(2) ?
    N4 Zn1 O3 C14 . . . . -74.76(17) ?
    N3 Zn1 O3 C14 . . . . -154.77(16) ?
    O4 Zn1 O3 C14 . . . . 2.02(14) ?
    O1 Zn1 O4 C14 . . . . -141.45(15) ?
    O3 Zn1 O4 C14 . . . . -2.07(15) ?
    N4 Zn1 O4 C14 . . . . 110.56(16) ?
    N3 Zn1 O4 C14 . . . . 45.8(2) ?
    O1 Zn1 N3 C19 . . . . -109.74(19) ?
    O3 Zn1 N3 C19 . . . . 103.24(19) ?
    N4 Zn1 N3 C19 . . . . -4.28(19) ?
    O4 Zn1 N3 C19 . . . . 63.2(3) ?
    C14 Zn1 N3 C19 . . . . 88.3(2) ?
    O1 Zn1 N3 C15 . . . . 73.6(3) ?
    O3 Zn1 N3 C15 . . . . -73.4(3) ?
    N4 Zn1 N3 C15 . . . . 179.1(3) ?
    O4 Zn1 N3 C15 . . . . -113.5(3) ?
    C14 Zn1 N3 C15 . . . . -88.4(3) ?
    O1 Zn1 N4 C24 . . . . -77.9(2) ?
    O3 Zn1 N4 C24 . . . . 87.8(2) ?
    N3 Zn1 N4 C24 . . . . -178.2(2) ?
    O4 Zn1 N4 C24 . . . . 30.9(2) ?
    C14 Zn1 N4 C24 . . . . 58.5(2) ?
    O1 Zn1 N4 C20 . . . . 103.27(18) ?
    O3 Zn1 N4 C20 . . . . -91.02(18) ?
    N3 Zn1 N4 C20 . . . . 2.95(17) ?
    O4 Zn1 N4 C20 . . . . -147.95(18) ?
    C14 Zn1 N4 C20 . . . . -120.34(18) ?
    C6 C1 C2 C3 . . . . 0.6(4) ?
    C7 C1 C2 C3 . . . . -178.3(2) ?
    C1 C2 C3 C4 . . . . -0.3(4) ?
    C2 C3 C4 N1 . . . . -178.9(3) ?
    C2 C3 C4 C5 . . . . -0.6(4) ?
    N1 C4 C5 C6 . . . . 179.6(2) ?
    C3 C4 C5 C6 . . . . 1.3(4) ?
    C4 C5 C6 C1 . . . . -1.1(4) ?
    C2 C1 C6 C5 . . . . 0.1(4) ?
    C7 C1 C6 C5 . . . . 179.0(2) ?
    Zn1 O1 C7 O2 . . . . 2.4(3) ?
    Zn1 O1 C7 C1 . . . . -177.28(15) ?
    C2 C1 C7 O2 . . . . -13.1(4) ?
    C6 C1 C7 O2 . . . . 168.1(3) ?
    C2 C1 C7 O1 . . . . 166.6(2) ?
    C6 C1 C7 O1 . . . . -12.2(3) ?
    C13 C8 C9 C10 . . . . -1.5(4) ?
    C14 C8 C9 C10 . . . . 179.0(2) ?
    C8 C9 C10 C11 . . . . 1.2(4) ?
    C9 C10 C11 C12 . . . . 0.0(4) ?
    C9 C10 C11 N2 . . . . -176.5(2) ?
    C10 C11 C12 C13 . . . . -0.9(4) ?
    N2 C11 C12 C13 . . . . 175.6(2) ?
    C11 C12 C13 C8 . . . . 0.6(4) ?
    C9 C8 C13 C12 . . . . 0.6(4) ?
    C14 C8 C13 C12 . . . . -179.9(2) ?
    Zn1 O4 C14 O3 . . . . 3.2(2) ?
    Zn1 O4 C14 C8 . . . . -173.9(2) ?
    Zn1 O3 C14 O4 . . . . -3.9(3) ?
    Zn1 O3 C14 C8 . . . . 173.36(18) ?
    C9 C8 C14 O4 . . . . 3.2(4) ?
    C13 C8 C14 O4 . . . . -176.3(2) ?
    C9 C8 C14 O3 . . . . -174.0(2) ?
    C13 C8 C14 O3 . . . . 6.5(3) ?
    C9 C8 C14 Zn1 . . . . -150.2(7) ?
    C13 C8 C14 Zn1 . . . . 30.3(9) ?
    O1 Zn1 C14 O4 . . . . 50.15(19) ?
    O3 Zn1 C14 O4 . . . . 176.4(3) ?
    N4 Zn1 C14 O4 . . . . -71.23(16) ?
    N3 Zn1 C14 O4 . . . . -152.83(15) ?
    O1 Zn1 C14 O3 . . . . -126.29(17) ?
    N4 Zn1 C14 O3 . . . . 112.32(16) ?
    N3 Zn1 C14 O3 . . . . 30.7(2) ?
    O4 Zn1 C14 O3 . . . . -176.4(3) ?
    O1 Zn1 C14 C8 . . . . -153.8(8) ?
    O3 Zn1 C14 C8 . . . . -27.5(8) ?
    N4 Zn1 C14 C8 . . . . 84.8(8) ?
    N3 Zn1 C14 C8 . . . . 3.2(9) ?
    O4 Zn1 C14 C8 . . . . 156.1(9) ?
    C19 N3 C15 C16 . . . . -0.5(5) ?
    Zn1 N3 C15 C16 . . . . 176.0(3) ?
    N3 C15 C16 C17 . . . . -0.7(7) ?
    C15 C16 C17 C18 . . . . 1.0(7) ?
    C16 C17 C18 C19 . . . . -0.2(6) ?
    C15 N3 C19 C18 . . . . 1.3(4) ?
    Zn1 N3 C19 C18 . . . . -175.6(2) ?
    C15 N3 C19 C20 . . . . -178.2(3) ?
    Zn1 N3 C19 C20 . . . . 4.9(3) ?
    C17 C18 C19 N3 . . . . -0.9(5) ?
    C17 C18 C19 C20 . . . . 178.5(3) ?
    C24 N4 C20 C21 . . . . 1.3(4) ?
    Zn1 N4 C20 C21 . . . . -179.8(2) ?
    C24 N4 C20 C19 . . . . 179.7(2) ?
    Zn1 N4 C20 C19 . . . . -1.4(3) ?
    N3 C19 C20 N4 . . . . -2.4(3) ?
    C18 C19 C20 N4 . . . . 178.1(3) ?
    N3 C19 C20 C21 . . . . 176.0(3) ?
    C18 C19 C20 C21 . . . . -3.5(4) ?
    N4 C20 C21 C22 . . . . -0.7(5) ?
    C19 C20 C21 C22 . . . . -179.0(3) ?
    C20 C21 C22 C23 . . . . 0.0(6) ?
    C21 C22 C23 C24 . . . . 0.1(6) ?
    C20 N4 C24 C23 . . . . -1.2(4) ?
    Zn1 N4 C24 C23 . . . . -180.0(2) ?
    C22 C23 C24 N4 . . . . 0.5(5) ?
loop_
    _geom_hbond_atom_site_label_D
    _geom_hbond_atom_site_label_H
    _geom_hbond_atom_site_label_A
    _geom_hbond_site_symmetry_A
    _geom_hbond_distance_DH
    _geom_hbond_distance_HA
    _geom_hbond_distance_DA
    _geom_hbond_angle_DHA
    N1 H1D N2 1_365 0.88 2.33 3.202(4) 169.3
    N1 H1E O2 1_455 0.88 2.36 3.181(4) 155.3
    N2 H2E O2 2_656 0.88 2.28 3.116(4) 158.5
