# Supplementary material for: Bis(4-amino­benzoato)-κ2 O,O′;κO-(2,2′-bipyridine-κ2 N,N′)zinc
Source: Acta Crystallogr Sect E Struct Rep Online. 2011 Sep 30;67(Pt 10):m1470. doi: 10.1107/S1600536811039389 (PMC3201216; doi:10.1107/S1600536811039389)
Supplement: Supplementary file 2 [file e-67-m1470-Isup2.hkl]

# 
# h,k,l, Fc-squared, Fo-squared, sigma(Fo-squared) and status flag 
# 
data_I
_shelx_title ' B in P-1' 
_shelx_refln_list_code          4 
_shelx_F_calc_maximum      148.35 
_exptl_crystal_F_000       508.00 
_reflns_d_resolution_high  0.8255 
 
loop_ 
 _symmetry_equiv_pos_as_xyz 
 'x, y, z' 
 '-x, -y, -z' 
 
_cell_length_a     7.9499 
_cell_length_b    10.7281 
_cell_length_c    13.9054 
_cell_angle_alpha  80.499 
_cell_angle_beta   80.921 
_cell_angle_gamma  70.538 
 
_shelx_F_squared_multiplier     1.000 
 
loop_ 
 _refln_index_h 
 _refln_index_k 
 _refln_index_l 
 _refln_F_squared_calc 
 _refln_F_squared_meas 
 _refln_F_squared_sigma 
 _refln_observed_status 
   1   0   0      498.42      483.36     14.54 o 
   2   0   0     8232.25     8151.09    130.61 o 
   3   0   0     1420.83     1341.42     23.40 o 
   4   0   0      972.62      970.77     18.18 o 
   5   0   0       28.96       32.98      3.00 o 
   6   0   0      523.18      532.36     12.64 o 
   7   0   0      367.97      365.38     12.78 o 
   8   0   0       69.73       87.68     10.48 o 
   9   0   0       11.70       16.01      7.79 o 
  -8   1   0      158.55      149.44     13.94 o 
  -7   1   0      143.16      147.22     12.12 o 
  -6   1   0       47.19       41.81      5.25 o 
  -5   1   0      149.71      135.45      5.44 o 
  -4   1   0      568.64      509.98     11.06 o 
  -3   1   0     4068.27     4331.06     71.06 o 
  -2   1   0     4945.82     5057.72     81.85 o 
  -1   1   0     4148.48     4010.52     79.94 o 
   1   1   0      373.53      412.36     12.45 o 
   2   1   0     1126.83     1219.89     20.65 o 
   3   1   0     1456.88     1402.74     24.17 o 
   4   1   0        4.11       12.12      2.04 o 
   5   1   0      930.61      913.89     17.81 o 
   6   1   0      484.18      488.82     14.32 o 
   7   1   0       16.87       21.62      4.35 o 
   8   1   0       17.83       16.49      4.54 o 
   9   1   0       98.87       84.59     11.22 o 
  -8   2   0      135.30      131.60     13.16 o 
  -7   2   0       34.17       19.91      7.16 o 
  -6   2   0      340.62      354.38     22.99 o 
  -5   2   0      410.60      401.56     13.37 o 
  -4   2   0      845.39      823.52     18.21 o 
  -3   2   0     2385.97     2465.97     41.77 o 
  -2   2   0      368.11      323.93      6.91 o 
  -1   2   0      339.81      321.20      8.54 o 
   0   2   0      133.72      138.36      4.27 o 
   1   2   0    13568.05    12868.53    362.00 o 
   2   2   0     1698.18     1837.02     51.80 o 
   3   2   0     1678.91     1755.62     29.79 o 
   4   2   0      366.82      354.43      9.32 o 
   5   2   0     1176.17     1100.65     20.62 o 
   6   2   0      183.59      174.85      7.98 o 
   7   2   0      236.26      236.96      9.78 o 
   8   2   0      219.10      218.59     10.39 o 
   9   2   0      221.00      253.16     12.21 o 
  -8   3   0       17.22       14.24      8.46 o 
  -7   3   0      189.89      181.24     10.89 o 
  -6   3   0      140.73      171.29      9.74 o 
  -5   3   0      329.22      303.70     18.12 o 
  -4   3   0       41.60       30.61      4.27 o 
  -3   3   0     1282.11     1263.75     22.90 o 
  -2   3   0      907.07      877.80     29.18 o 
  -1   3   0       31.84       24.80      6.43 o 
   0   3   0      767.03      704.38     16.21 o 
   1   3   0     1955.14     1860.02     31.04 o 
   2   3   0      913.06     1119.78    134.06 o 
   3   3   0       51.42       45.83      2.42 o 
   4   3   0     3114.35     3164.28     52.74 o 
   5   3   0     1287.39     1250.80     47.84 o 
   6   3   0       44.28       40.03      4.41 o 
   7   3   0      519.21      522.64     15.82 o 
   8   3   0      106.52      113.75      7.76 o 
   9   3   0        9.52        2.91     11.77 o 
  -7   4   0      235.10      238.62     16.50 o 
  -6   4   0      326.80      295.01     13.09 o 
  -5   4   0       13.75       13.92      7.27 o 
  -4   4   0      741.01      707.07     20.09 o 
  -3   4   0     1978.49     1905.92     42.94 o 
  -2   4   0        8.86        3.30      2.41 o 
  -1   4   0      350.28      310.25     18.47 o 
   0   4   0     1297.23     1250.99     21.83 o 
   1   4   0      447.62      421.45      8.63 o 
   2   4   0        7.69        8.78      1.49 o 
   3   4   0       51.22       46.64      2.54 o 
   4   4   0      535.09      529.78     11.08 o 
   5   4   0       77.92       76.59      5.13 o 
   6   4   0      346.88      342.27     11.68 o 
   7   4   0      154.40      136.20      7.70 o 
   8   4   0       51.98       42.27      5.58 o 
   9   4   0       61.66       44.27      6.29 o 
  -7   5   0       68.64       72.42     11.43 o 
  -6   5   0        1.73        9.67      5.62 o 
  -5   5   0       75.56       77.42      7.55 o 
  -4   5   0      542.77      516.19     23.93 o 
  -3   5   0      466.22      488.98     15.72 o 
  -2   5   0      294.29      289.94     18.23 o 
  -1   5   0     1344.67     1338.89     30.93 o 
   0   5   0        4.11        4.02      1.48 o 
   1   5   0     1792.75     1882.92     32.40 o 
   2   5   0     1639.70     1688.66     29.39 o 
   3   5   0      276.77      256.27      6.63 o 
   4   5   0        8.53        7.10      1.88 o 
   5   5   0      158.13      149.83     13.60 o 
   6   5   0      255.34      252.38      9.68 o 
   7   5   0      743.29      701.13     23.21 o 
   8   5   0       14.90       17.18      4.93 o 
   9   5   0      129.70      127.55      9.12 o 
  -6   6   0       25.10       20.04      6.40 o 
  -5   6   0      177.98      194.29     11.36 o 
  -3   6   0      185.90      197.42     15.47 o 
  -2   6   0      854.95      860.39     22.97 o 
  -1   6   0      910.45      870.24     23.28 o 
   0   6   0       78.68       98.44      4.85 o 
   1   6   0      759.64      735.38     14.61 o 
   2   6   0      776.02      746.46     14.84 o 
   3   6   0       17.01       17.78      3.00 o 
   4   6   0        7.17        9.91      2.17 o 
   5   6   0      354.24      349.87     11.47 o 
   6   6   0       43.47       46.46      8.07 o 
   7   6   0       79.63       79.09      6.52 o 
   8   6   0       19.45       17.07      4.61 o 
   9   6   0       98.26       82.90     23.55 o 
  -5   7   0       72.87       75.44      8.81 o 
  -4   7   0       88.89      119.17     11.40 o 
  -3   7   0      212.13      204.93     10.72 o 
  -2   7   0      454.87      462.69     15.66 o 
  -1   7   0      134.33      145.11     15.16 o 
   0   7   0      147.41      139.86      7.43 o 
   1   7   0      588.59      551.11     13.55 o 
   2   7   0        0.84       -0.05      1.83 o 
   3   7   0       71.81       73.53      4.05 o 
   4   7   0      975.17     1058.36     25.21 o 
   5   7   0      303.02      288.28     10.65 o 
   6   7   0        9.02        7.25      3.52 o 
   7   7   0        6.44        8.04      4.07 o 
   8   7   0      198.04      195.38     10.29 o 
   9   7   0       22.97       32.10      6.15 o 
  -5   8   0        0.01       -1.27      5.36 o 
  -4   8   0       47.39       48.34      7.60 o 
  -3   8   0       20.99       21.29      5.75 o 
  -2   8   0      123.78      122.84     11.20 o 
  -1   8   0        3.32        4.36      3.87 o 
   0   8   0      765.75      746.68     23.79 o 
   1   8   0      175.15      148.51     12.45 o 
   2   8   0       44.48       45.09      5.22 o 
   3   8   0      246.84      246.16     10.78 o 
   4   8   0      141.25      135.42      7.29 o 
   5   8   0       22.36       29.91      5.74 o 
   6   8   0      312.19      277.69     11.35 o 
   7   8   0       34.18       37.29      5.71 o 
   8   8   0       17.87       13.97      4.69 o 
  -4   9   0       31.79       30.23      7.25 o 
  -3   9   0       22.46       19.47      8.74 o 
  -2   9   0       19.29       24.60      5.64 o 
  -1   9   0       32.31       22.47      5.10 o 
   0   9   0      266.29      239.12     10.94 o 
   1   9   0      136.69      137.24      8.18 o 
   2   9   0      332.84      329.23     12.43 o 
   3   9   0      262.72      269.76      8.50 o 
   4   9   0       68.02       50.98      5.31 o 
   5   9   0      113.49      123.60      7.70 o 
   6   9   0      161.16      177.79      9.44 o 
   7   9   0       23.95       29.18      7.98 o 
   8   9   0        4.01       -0.32      4.50 o 
  -3  10   0      114.86      117.22     10.42 o 
  -2  10   0       10.23        6.47      8.26 o 
  -1  10   0       51.78       49.48      6.80 o 
   0  10   0        0.97        3.10      3.94 o 
   1  10   0      105.47      119.21      8.36 o 
   2  10   0       90.20       92.74      7.24 o 
   3  10   0       65.84       73.74      8.30 o 
   4  10   0       11.63       14.70      4.53 o 
   5  10   0       98.72      126.43     14.88 o 
   6  10   0        0.69        1.77      4.42 o 
   7  10   0       69.89       63.58      7.17 o 
  -2  11   0       87.76       70.04      8.85 o 
  -1  11   0        2.47       -1.25      4.77 o 
   0  11   0      103.10      101.70      8.79 o 
   1  11   0      129.35      120.69      9.10 o 
   2  11   0       20.05       19.59      5.18 o 
   3  11   0       53.92       57.43      9.10 o 
   4  11   0      149.49      175.57     13.98 o 
   5  11   0       64.11       59.62      6.64 o 
   6  11   0        6.94        3.68      5.38 o 
   7  11   0       16.64       11.39      5.43 o 
   0  12   0       33.34       33.35      6.92 o 
   1  12   0       59.54       60.68      7.85 o 
   2  12   0        5.07        4.11      4.98 o 
   3  12   0       73.27       61.08      9.69 o 
   4  12   0        6.74        9.75      7.10 o 
   5  12   0       30.65       39.29      9.41 o 
  -5 -12   1       14.77       20.26      8.33 o 
  -4 -12   1      113.79      115.49     12.73 o 
  -3 -12   1        1.20        2.05      5.89 o 
  -2 -12   1       19.70       17.22      7.01 o 
  -1 -12   1       63.51       64.17     11.22 o 
   0 -12   1        1.60        3.13      5.03 o 
  -6 -11   1       54.77       80.89     19.06 o 
  -5 -11   1       29.62       29.65      5.85 o 
  -4 -11   1        5.76        6.82      5.91 o 
  -3 -11   1       18.00       11.30      6.56 o 
  -2 -11   1       81.80       91.39      7.99 o 
  -1 -11   1       34.81       41.83      7.46 o 
   0 -11   1       81.74      106.19     13.24 o 
   1 -11   1       82.15       77.80      8.63 o 
  -7 -10   1       69.52       75.22      7.50 o 
  -6 -10   1       45.18       51.56      9.91 o 
  -5 -10   1       38.38       29.28      5.28 o 
  -4 -10   1       29.78       30.92      4.96 o 
  -3 -10   1      339.09      359.51     18.99 o 
  -2 -10   1      129.59      133.92     17.35 o 
  -1 -10   1       33.36       37.71      8.53 o 
   0 -10   1      163.36      177.68     11.44 o 
   1 -10   1       42.32       39.74      6.51 o 
   2 -10   1       20.54       10.64      5.27 o 
   3 -10   1       76.06       88.94     15.19 o 
  -8  -9   1       13.39       12.23      5.17 o 
  -7  -9   1       85.17       91.53      7.85 o 
  -6  -9   1       44.18       34.87      6.53 o 
  -5  -9   1       16.88       23.58      4.64 o 
  -4  -9   1      330.58      337.27     27.23 o 
  -3  -9   1      121.27      121.96      6.91 o 
  -2  -9   1       48.25       53.89      5.86 o 
  -1  -9   1      362.37      372.54     13.63 o 
   0  -9   1       99.09       79.75      7.00 o 
   1  -9   1       28.09       22.01      5.19 o 
   2  -9   1        9.42       13.24      4.93 o 
   3  -9   1      272.89      273.82     13.90 o 
   4  -9   1       27.62       12.76     12.61 o 
  -8  -8   1      105.26       98.18      8.09 o 
  -7  -8   1       50.73       49.06      6.06 o 
  -6  -8   1       33.84       29.73      4.98 o 
  -5  -8   1      327.81      344.66     12.20 o 
  -4  -8   1      675.38      671.44     18.26 o 
  -3  -8   1       50.77       48.62      3.83 o 
  -2  -8   1      403.52      415.45     10.54 o 
  -1  -8   1      369.76      403.52     13.62 o 
   0  -8   1        3.03        2.82      3.41 o 
   1  -8   1      391.97      409.20     14.74 o 
   2  -8   1      722.32      718.94     22.01 o 
   3  -8   1        3.23        4.37      4.58 o 
   4  -8   1      204.80      204.84     13.20 o 
   5  -8   1       59.21       81.24      9.73 o 
  -9  -7   1       92.56       92.20      8.53 o 
  -8  -7   1       38.03       37.65     11.87 o 
  -7  -7   1       12.57        9.58      4.07 o 
  -6  -7   1      201.18      196.95      9.19 o 
  -5  -7   1      439.27      454.44     14.31 o 
  -4  -7   1       27.16       25.75      3.98 o 
  -3  -7   1     1396.84     1412.17     26.20 o 
  -2  -7   1      976.05      981.22     19.21 o 
  -1  -7   1      606.27      650.09     13.81 o 
   0  -7   1      558.30      592.05     17.27 o 
   1  -7   1      489.74      472.03     15.21 o 
   2  -7   1      321.18      337.70     20.32 o 
   3  -7   1       71.87       90.43     15.51 o 
   4  -7   1      479.46      422.29     20.59 o 
   5  -7   1      113.54      107.92      9.87 o 
  -9  -6   1       61.32       61.50     11.67 o 
  -8  -6   1        0.72       -6.54      4.36 o 
  -7  -6   1      169.40      162.10      8.78 o 
  -6  -6   1      299.20      289.33     11.05 o 
  -5  -6   1      146.99      147.32      7.31 o 
  -4  -6   1      245.41      250.52     10.82 o 
  -3  -6   1      638.10      604.26     12.77 o 
  -2  -6   1      756.80      733.44     14.70 o 
  -1  -6   1       12.98       26.51      2.43 o 
   0  -6   1      547.94      530.99     11.19 o 
   1  -6   1      273.06      276.87     10.42 o 
   2  -6   1       24.60       25.87      4.38 o 
   3  -6   1      899.33      839.91     30.42 o 
   4  -6   1      281.45      288.59     12.73 o 
   5  -6   1        2.83        5.21      5.01 o 
   6  -6   1       31.30       31.76      7.15 o 
  -9  -5   1        5.62        9.25      4.87 o 
  -8  -5   1       90.26       94.79     12.97 o 
  -7  -5   1      361.16      346.61     12.56 o 
  -6  -5   1       15.92       15.32      3.59 o 
  -5  -5   1      164.11      153.05      7.10 o 
  -4  -5   1       13.68        6.60      3.44 o 
  -3  -5   1        4.09        0.40      1.44 o 
  -2  -5   1        4.23        9.57      1.77 o 
  -1  -5   1      205.24      158.07      4.79 o 
   0  -5   1     5246.21     5373.21     87.84 o 
   1  -5   1      329.33      334.53     10.94 o 
   2  -5   1      185.20      179.32      8.15 o 
   3  -5   1     1087.28     1051.82     51.90 o 
   4  -5   1      111.96       96.14      7.40 o 
   5  -5   1       40.97       44.33      8.37 o 
   6  -5   1      428.10      413.15     23.01 o 
   7  -5   1      107.75      111.36     10.06 o 
  -9  -4   1       18.46       20.15      5.48 o 
  -8  -4   1      180.50      191.12     23.93 o 
  -7  -4   1        5.33        6.46      3.37 o 
  -6  -4   1      193.89      206.07      8.95 o 
  -5  -4   1     1798.43     1791.84     58.49 o 
  -4  -4   1        7.34        5.53      2.18 o 
  -3  -4   1     1060.15     1169.42     20.95 o 
  -2  -4   1        8.24       11.29      1.58 o 
  -1  -4   1      494.31      449.98      9.14 o 
   0  -4   1      769.36      831.61     15.26 o 
   1  -4   1      368.03      335.11     10.24 o 
   2  -4   1     1844.78     1775.56     39.52 o 
   3  -4   1       76.39       59.85      5.31 o 
   4  -4   1      101.03      106.55      7.30 o 
   5  -4   1      500.11      498.41     20.52 o 
   6  -4   1      267.44      300.15     13.95 o 
   7  -4   1       18.66        9.07     13.31 o 
  -9  -3   1      173.13      170.46     10.26 o 
  -8  -3   1      187.80      188.15     18.89 o 
  -7  -3   1       15.91       22.05      4.26 o 
  -6  -3   1     1421.36     1373.91     31.71 o 
  -5  -3   1     1219.88     1229.99     29.71 o 
  -4  -3   1      244.80      275.78     10.74 o 
  -3  -3   1       33.18       20.97      2.48 o 
  -2  -3   1     1149.63     1072.62     18.76 o 
  -1  -3   1     5349.16     5539.28     89.39 o 
   0  -3   1     1138.61     1153.04     29.22 o 
   1  -3   1     1558.81     1469.36     31.93 o 
   2  -3   1      959.63      850.72     30.51 o 
   3  -3   1      387.62      431.38      9.47 o 
   4  -3   1      253.31      241.35      9.72 o 
   5  -3   1      113.22      120.07      7.68 o 
   6  -3   1       25.13       30.45      5.89 o 
   7  -3   1      139.11      149.49     19.18 o 
   8  -3   1      150.71      142.95     14.13 o 
  -9  -2   1       46.57       49.17      6.61 o 
  -8  -2   1       12.66        9.23      4.91 o 
  -7  -2   1      162.63      151.55      8.15 o 
  -6  -2   1       34.37       34.66      4.22 o 
  -5  -2   1       30.14       36.11      3.78 o 
  -4  -2   1      813.07      778.67     14.77 o 
  -3  -2   1      101.29       74.27      3.88 o 
  -2  -2   1        8.11       14.66      1.83 o 
  -1  -2   1    10662.54    10712.66    171.05 o 
   0  -2   1     1059.49     1137.98     24.02 o 
   1  -2   1       58.55       73.86     11.91 o 
   2  -2   1       36.91       40.75      3.04 o 
   3  -2   1     1089.62     1076.93     19.67 o 
   4  -2   1      897.86      828.25     16.41 o 
   5  -2   1       29.73       32.77      5.88 o 
   6  -2   1       61.37       59.15     13.44 o 
   7  -2   1      392.04      384.81     29.19 o 
   8  -2   1       89.41      102.97     11.93 o 
  -9  -1   1       19.04       22.80      7.94 o 
  -8  -1   1      344.50      336.32     13.19 o 
  -7  -1   1      236.93      218.36      9.75 o 
  -6  -1   1      169.08      159.32      7.82 o 
  -5  -1   1      239.55      231.88      7.05 o 
  -4  -1   1     4099.06     4149.46     68.46 o 
  -3  -1   1       97.86       80.64      2.97 o 
  -2  -1   1      675.93      684.35     19.22 o 
  -1  -1   1     5758.00     6337.79    121.97 o 
   0  -1   1     6884.56     6994.29    137.86 o 
   1  -1   1       84.20       83.11      7.42 o 
   2  -1   1     1420.47     1382.13     23.64 o 
   3  -1   1     1226.19     1119.59     20.15 o 
   4  -1   1        4.56        4.22      1.82 o 
   5  -1   1      283.24      277.03      8.01 o 
   6  -1   1       47.85       52.40      5.52 o 
   7  -1   1       71.03       68.04      6.95 o 
   8  -1   1        0.07        7.57      6.62 o 
  -8   0   1      256.33      259.47     16.63 o 
  -7   0   1       71.18       67.53      5.99 o 
  -6   0   1        1.58        2.61      2.88 o 
  -5   0   1      817.68      780.18     15.95 o 
  -4   0   1      769.96      694.34     13.84 o 
  -3   0   1     1196.19     1302.06     22.84 o 
  -2   0   1     1016.72     1100.81     18.96 o 
  -1   0   1     5711.83     5573.07    107.22 o 
   1   0   1      674.49      681.07     14.80 o 
   2   0   1    18582.83    17145.43    274.54 o 
   3   0   1      767.89      717.59     13.51 o 
   4   0   1     1591.75     1532.10     27.16 o 
   5   0   1     1368.68     1373.36     25.39 o 
   6   0   1        2.79        2.81      3.51 o 
   7   0   1       23.55       31.28      7.12 o 
   8   0   1      100.56      110.16     11.65 o 
   9   0   1       67.77       83.10     11.67 o 
  -8   1   1       50.93       55.88      9.64 o 
  -7   1   1       33.48       50.53      8.33 o 
  -6   1   1       62.75       70.71      4.59 o 
  -5   1   1      309.24      306.73      8.53 o 
  -4   1   1       11.75        7.97      2.86 o 
  -3   1   1      352.83      320.76      7.40 o 
  -2   1   1       33.20       47.90      2.25 o 
  -1   1   1      909.10      934.84     15.92 o 
   0   1   1      401.32      429.26     14.54 o 
   1   1   1     3579.19     4554.62    648.56 o 
   2   1   1     3524.98     3682.64     71.71 o 
   3   1   1        4.11        6.24      1.43 o 
   4   1   1     1437.21     1406.86     25.01 o 
   5   1   1      649.13      611.76     13.02 o 
   6   1   1      515.23      513.21     12.15 o 
   7   1   1        3.33        7.33      3.58 o 
   8   1   1      278.03      304.44     20.33 o 
   9   1   1      136.73      166.62     14.45 o 
  -8   2   1        8.37        0.41      6.54 o 
  -7   2   1      350.34      314.05     18.17 o 
  -6   2   1        5.23        4.77      3.86 o 
  -5   2   1       18.41       17.00      5.91 o 
  -4   2   1     2092.92     2085.60     36.55 o 
  -3   2   1     1411.52     1338.40     23.94 o 
  -2   2   1     1774.78     1796.29     30.55 o 
  -1   2   1        7.53       14.37      1.99 o 
   0   2   1     3002.99     3002.32     60.39 o 
   1   2   1      422.20      421.51      7.87 o 
   2   2   1     1456.00     2229.99     90.36 o 
   3   2   1     1448.47     1526.79     26.17 o 
   4   2   1     1587.45     1550.36     27.16 o 
   5   2   1      115.16      114.35      4.60 o 
   6   2   1        2.76        1.75      2.20 o 
   7   2   1        8.78        7.85      5.82 o 
   8   2   1       76.93       63.97     13.11 o 
   9   2   1        0.15       -1.43      4.33 o 
  -8   3   1       82.45       89.49     11.69 o 
  -7   3   1      294.39      296.79     18.06 o 
  -6   3   1      127.20      123.97      8.49 o 
  -5   3   1       86.64       88.01      6.76 o 
  -4   3   1     1280.57     1261.89     30.38 o 
  -3   3   1       45.49       55.98      4.62 o 
  -2   3   1        7.41        7.32      1.30 o 
  -1   3   1      158.72      128.21      5.22 o 
   0   3   1      587.20      547.55     10.25 o 
   1   3   1       36.41       35.96      1.90 o 
   2   3   1     1806.63     1729.48     35.04 o 
   3   3   1      102.83       93.70      4.50 o 
   4   3   1      339.79      341.75      8.01 o 
   5   3   1      460.48      460.48     10.45 o 
   6   3   1     1404.11     1366.25     31.25 o 
   7   3   1      253.05      244.82     10.04 o 
   8   3   1        0.46        7.36      3.92 o 
   9   3   1      143.07      135.41      8.96 o 
  -7   4   1      127.32      109.68     12.69 o 
  -6   4   1       19.64       25.31      8.48 o 
  -5   4   1      763.69      760.46     22.12 o 
  -4   4   1      577.94      562.76     17.28 o 
  -3   4   1      924.54      970.69     24.47 o 
  -2   4   1     1199.32     1206.38     28.24 o 
  -1   4   1      558.82      523.55     13.94 o 
   0   4   1     1102.04     1062.49     18.89 o 
   1   4   1      818.54      867.36     15.76 o 
   2   4   1     1630.70     1579.58     27.17 o 
   3   4   1      601.42      613.93     14.69 o 
   4   4   1      319.10      347.48     14.47 o 
   5   4   1     1138.35     1155.41     21.69 o 
   6   4   1      234.19      221.96     21.14 o 
   7   4   1      328.07      326.44     11.81 o 
   8   4   1       25.28       26.35      6.42 o 
   9   4   1       72.57       75.79      7.34 o 
  -7   5   1       12.37        9.16      5.72 o 
  -6   5   1      114.62      119.88      9.40 o 
  -5   5   1      332.53      360.57     15.34 o 
  -4   5   1        4.07       13.00      4.27 o 
  -3   5   1      702.32      710.07     20.04 o 
  -2   5   1      812.05      771.41     20.40 o 
  -1   5   1      615.74      631.06     16.90 o 
   0   5   1      484.08      503.58     14.06 o 
   1   5   1     2372.12     2307.71     39.10 o 
   2   5   1     1295.58     1211.10     21.80 o 
   3   5   1     1269.75     1389.63     24.83 o 
   4   5   1       12.04        1.64      1.91 o 
   5   5   1      165.30      154.64      6.93 o 
   6   5   1        9.56       10.02      3.16 o 
   7   5   1      355.74      334.26     32.92 o 
   8   5   1       71.19       77.61     13.66 o 
   9   5   1        5.98       -1.17      4.46 o 
  -6   6   1      180.23      183.42     11.76 o 
  -5   6   1      124.01      128.23     22.66 o 
  -4   6   1       17.49       12.04      4.83 o 
  -3   6   1     1224.75     1219.49     31.17 o 
  -2   6   1      225.70      215.30      9.75 o 
  -1   6   1       14.77       17.00      4.51 o 
   0   6   1      197.35      173.40      5.23 o 
   1   6   1     1986.86     1948.34     33.96 o 
   2   6   1      196.07      208.88      8.09 o 
   3   6   1      326.34      342.37      8.46 o 
   4   6   1      607.18      614.72     13.15 o 
   5   6   1       34.53       33.88      4.04 o 
   6   6   1       28.71       40.50      4.71 o 
   7   6   1      215.63      218.82      9.75 o 
   8   6   1      132.46      127.34      8.34 o 
   9   6   1       13.34       10.39      4.61 o 
  -5   7   1        4.01        2.55      5.07 o 
  -4   7   1      109.01      117.36     12.20 o 
  -3   7   1        7.06       19.26      4.78 o 
  -2   7   1        3.21       10.33      4.12 o 
  -1   7   1      467.71      477.82     15.29 o 
   0   7   1     1644.82     1599.97     37.09 o 
   1   7   1       61.74       66.49      3.70 o 
   2   7   1      596.38      565.11     12.42 o 
   3   7   1      562.33      539.90     12.16 o 
   4   7   1       16.17       12.33      3.53 o 
   5   7   1       23.38       12.20      3.50 o 
   6   7   1      228.93      242.37     14.70 o 
   7   7   1      272.33      260.61     11.05 o 
   8   7   1        0.00        2.55      4.07 o 
   9   7   1      133.16      123.46     19.06 o 
  -5   8   1      114.75      121.46     10.65 o 
  -4   8   1       39.55       29.40      6.64 o 
  -3   8   1      201.01      198.27     11.58 o 
  -2   8   1      228.17      217.07     34.54 o 
  -1   8   1      189.46      185.14      9.61 o 
   0   8   1      784.15      756.90     33.89 o 
   1   8   1       17.53       10.10      4.55 o 
   2   8   1      576.23      555.57     12.73 o 
   3   8   1      804.37      814.85     17.08 o 
   4   8   1        1.21        3.49      2.43 o 
   5   8   1      370.60      370.86     20.46 o 
   6   8   1      185.44      194.81      9.21 o 
   7   8   1      103.84      109.73      7.86 o 
   8   8   1       30.27       34.14      7.63 o 
   9   8   1       61.71       59.24      7.32 o 
  -4   9   1        0.07        2.51      5.60 o 
  -3   9   1       63.34       76.56      8.84 o 
  -2   9   1       80.63       52.95      7.04 o 
  -1   9   1        0.74        4.81      4.13 o 
   0   9   1       59.64       42.17      5.59 o 
   1   9   1      150.88      164.33      8.83 o 
   2   9   1       81.59       69.43      6.13 o 
   3   9   1      191.83      195.78      7.14 o 
   4   9   1       71.73       81.74     11.13 o 
   5   9   1      203.80      191.02      9.04 o 
   6   9   1        0.69        1.15      3.95 o 
   7   9   1       26.77       30.40      5.62 o 
   8   9   1       83.66       83.66      8.01 o 
  -3  10   1       58.68       77.68      9.33 o 
  -2  10   1       75.19       76.78      8.53 o 
  -1  10   1       33.69       29.90      5.95 o 
   0  10   1      170.03      172.84     25.18 o 
   1  10   1       85.17       73.60     10.79 o 
   2  10   1       38.67       45.10      5.75 o 
   3  10   1        1.28        2.72      3.88 o 
   4  10   1      445.28      447.52     25.39 o 
   5  10   1       34.18       26.43      4.96 o 
   6  10   1       63.30       72.89     15.21 o 
   7  10   1      112.23      139.16      9.42 o 
   8  10   1        8.67        9.54      5.43 o 
  -2  11   1        1.10        3.48      6.89 o 
  -1  11   1       26.66       39.12     20.48 o 
   0  11   1      165.11      175.93     11.04 o 
   1  11   1       32.46       25.60      5.55 o 
   2  11   1       41.68       45.78      6.39 o 
   3  11   1       39.29       57.48      6.62 o 
   4  11   1      356.53      364.84     19.55 o 
   5  11   1       23.96       24.71      5.15 o 
   6  11   1       59.07       66.06      6.97 o 
   7  11   1        7.35        0.52      4.71 o 
   0  12   1       32.97       30.22      6.73 o 
   1  12   1       10.35       10.95      5.29 o 
   2  12   1       39.15       51.45      6.94 o 
   3  12   1       13.01       10.94      6.62 o 
   4  12   1        7.09        3.19      6.39 o 
   5  12   1       33.08       41.53      9.21 o 
   6  12   1       22.32       14.96      5.45 o 
  -5 -12   2        2.59       -2.03      6.95 o 
  -4 -12   2        5.55        2.50      7.08 o 
  -3 -12   2       45.24       40.69      9.73 o 
  -2 -12   2       14.34       15.30      7.81 o 
  -1 -12   2       26.42       17.88      6.12 o 
  -6 -11   2       14.12       17.04      5.68 o 
  -5 -11   2       15.54        7.27      6.69 o 
  -4 -11   2       67.12       76.16     10.31 o 
  -3 -11   2       53.04       67.79     10.31 o 
  -2 -11   2       16.05       16.63      6.82 o 
  -1 -11   2       51.68       56.33      7.34 o 
   0 -11   2       47.61       51.93      7.39 o 
   1 -11   2       69.36       70.85      8.45 o 
  -7 -10   2       20.73       27.97      8.85 o 
  -6 -10   2        0.00       -3.60      3.88 o 
  -5 -10   2       51.33       51.41     11.91 o 
  -4 -10   2        6.85        4.16      3.79 o 
  -3 -10   2       60.24       45.82      8.26 o 
  -2 -10   2        6.10       -0.88      3.65 o 
  -1 -10   2      239.68      238.25     11.54 o 
   0 -10   2       10.76       11.26      4.86 o 
   1 -10   2        2.44        5.41      4.57 o 
   2 -10   2        0.86       -2.61      4.59 o 
   3 -10   2       55.70       51.50     10.81 o 
  -8  -9   2       23.87       16.33      5.93 o 
  -7  -9   2       11.48        7.77      9.89 o 
  -6  -9   2       85.07       84.96      7.25 o 
  -5  -9   2      201.44      243.83     19.24 o 
  -4  -9   2      139.07      138.08      7.95 o 
  -3  -9   2        2.80       10.55      7.59 o 
  -2  -9   2      260.65      261.88     15.11 o 
  -1  -9   2       29.62       30.94      5.28 o 
   0  -9   2       43.00       51.63      6.26 o 
   1  -9   2      174.69      148.71      9.44 o 
   2  -9   2      249.22      256.10     23.68 o 
   3  -9   2      173.46      142.49     14.11 o 
   4  -9   2       89.36       91.36      9.78 o 
  -8  -8   2       25.29       30.77      5.75 o 
  -7  -8   2       44.37       36.90      6.71 o 
  -6  -8   2      322.98      309.66     12.10 o 
  -5  -8   2       86.02       98.84      6.97 o 
  -4  -8   2      170.37      150.23     12.02 o 
  -3  -8   2      190.21      190.17     10.57 o 
  -2  -8   2      371.60      367.24      9.81 o 
  -1  -8   2       30.89       34.66      6.31 o 
   0  -8   2      500.13      505.58     16.37 o 
   1  -8   2      269.84      272.80     11.83 o 
   2  -8   2        4.99       -1.97      3.94 o 
   3  -8   2       11.46       16.54      5.36 o 
   4  -8   2       93.31       89.01     16.58 o 
   5  -8   2        4.47        0.68      5.66 o 
  -8  -7   2       48.11       30.74      5.86 o 
  -7  -7   2       34.95       25.12      5.12 o 
  -6  -7   2      312.40      290.36     11.49 o 
  -5  -7   2        3.06        2.75      3.32 o 
  -4  -7   2     1307.03     1299.81     30.28 o 
  -3  -7   2       78.45       76.17      4.21 o 
  -2  -7   2      172.80      171.16      6.00 o 
  -1  -7   2     1296.95     1378.37     25.62 o 
   0  -7   2      116.78      102.73      6.69 o 
   1  -7   2        5.58       -0.07      3.66 o 
   2  -7   2      127.71      138.87     12.80 o 
   3  -7   2      216.88      227.39     29.47 o 
   4  -7   2       37.22       32.64      6.47 o 
   5  -7   2       43.14       37.97      7.26 o 
  -9  -6   2        0.14       -2.71      4.28 o 
  -8  -6   2       45.15       46.72      6.15 o 
  -7  -6   2      420.99      424.36     22.38 o 
  -6  -6   2       14.24       10.63      3.85 o 
  -5  -6   2      177.72      167.62      9.09 o 
  -4  -6   2      100.33      100.03     10.27 o 
  -3  -6   2      130.32      136.48      5.05 o 
  -2  -6   2      297.34      285.26      7.53 o 
  -1  -6   2     1458.25     1485.23     26.84 o 
   0  -6   2      137.21      122.94      4.38 o 
   1  -6   2       31.35       37.48      4.55 o 
   2  -6   2      237.75      217.35      9.77 o 
   3  -6   2      161.88      156.96     15.02 o 
   4  -6   2        0.69        4.92      6.62 o 
   5  -6   2      131.01      140.95     10.11 o 
   6  -6   2       89.54       95.30      9.53 o 
  -9  -5   2       46.55       55.86     10.87 o 
  -8  -5   2      123.99      118.36      8.23 o 
  -7  -5   2      392.99      396.56     13.91 o 
  -6  -5   2       86.65       84.02     11.90 o 
  -5  -5   2      646.27      584.71     16.21 o 
  -4  -5   2      196.19      198.19      7.87 o 
  -3  -5   2      883.38      932.56     17.65 o 
  -2  -5   2     1048.99      986.88     18.43 o 
  -1  -5   2       18.39        7.37      1.68 o 
   0  -5   2      261.56      276.47      8.00 o 
   1  -5   2       40.35       25.85      3.67 o 
   2  -5   2      896.40      853.55     24.34 o 
   3  -5   2      133.30      139.01      7.96 o 
   4  -5   2       74.20       81.92      7.48 o 
   5  -5   2      237.86      237.36     25.95 o 
   6  -5   2       35.23       42.48      6.98 o 
   7  -5   2        1.71       -2.64      5.90 o 
  -9  -4   2      207.36      184.88     12.92 o 
  -8  -4   2       22.36       13.61      4.77 o 
  -7  -4   2       16.54       11.06      3.89 o 
  -6  -4   2      967.18      914.56     42.26 o 
  -5  -4   2      352.04      357.75     16.43 o 
  -4  -4   2        5.34        0.57      2.03 o 
  -3  -4   2      610.51      613.53     16.07 o 
  -2  -4   2      282.66      248.35      6.44 o 
  -1  -4   2      336.27      375.46      8.14 o 
   0  -4   2      867.51      906.15     16.65 o 
   1  -4   2      332.46      292.83      9.48 o 
   2  -4   2      503.76      488.93     38.29 o 
   3  -4   2       87.96       80.37      5.95 o 
   4  -4   2      254.01      243.42     10.55 o 
   5  -4   2       18.08       22.88     10.32 o 
   6  -4   2      168.30      165.88     10.30 o 
   7  -4   2       59.97       65.25      8.11 o 
  -9  -3   2       73.20       76.01      7.60 o 
  -8  -3   2       14.94       11.85      4.52 o 
  -7  -3   2      424.65      386.19     15.99 o 
  -6  -3   2        7.39        5.48      5.68 o 
  -5  -3   2      287.92      261.84      9.42 o 
  -4  -3   2      703.26      703.98     17.46 o 
  -3  -3   2     1728.25     1740.63     36.58 o 
  -2  -3   2      241.42      244.53      5.60 o 
  -1  -3   2     1715.36     1732.00     29.29 o 
   0  -3   2     1127.47     1111.03     19.45 o 
   1  -3   2      116.69      108.42      3.20 o 
   2  -3   2      267.20      241.77      8.42 o 
   3  -3   2     2005.88     1984.32     34.53 o 
   4  -3   2     1205.97     1180.61     29.01 o 
   5  -3   2       38.17       32.01      5.05 o 
   6  -3   2       81.66       99.71      7.77 o 
   7  -3   2      126.55      150.81     15.65 o 
   8  -3   2       16.41       15.32      7.98 o 
  -9  -2   2       19.00       23.31      5.75 o 
  -8  -2   2      154.14      173.29     16.98 o 
  -7  -2   2      572.25      554.31     16.77 o 
  -6  -2   2        4.11        4.88      3.13 o 
  -5  -2   2     1016.22      934.38     22.54 o 
  -4  -2   2      570.43      535.93     14.03 o 
  -3  -2   2      248.10      260.93      7.89 o 
  -2  -2   2      490.22      481.13     11.63 o 
  -1  -2   2     3694.24     3680.67     59.78 o 
   0  -2   2       86.92       75.95      2.92 o 
   1  -2   2       85.32       78.57      2.63 o 
   2  -2   2       76.02       61.31      2.64 o 
   3  -2   2     4623.85     4803.43     78.95 o 
   4  -2   2       46.31       44.21      3.14 o 
   5  -2   2      246.77      253.60     10.50 o 
   6  -2   2      210.56      206.57     16.08 o 
   7  -2   2       10.62        4.76      8.91 o 
   8  -2   2       24.48       23.30      8.15 o 
  -9  -1   2       42.67       20.45      8.11 o 
  -8  -1   2      138.30      140.13     11.77 o 
  -7  -1   2      131.86      144.77      8.00 o 
  -6  -1   2      484.42      489.10     14.70 o 
  -5  -1   2     1602.85     1572.57     36.87 o 
  -4  -1   2      131.10      125.38      4.32 o 
  -3  -1   2       11.21       11.28      1.42 o 
  -2  -1   2     2488.21     2458.68     49.05 o 
  -1  -1   2      745.37      736.88     15.60 o 
   0  -1   2     1289.04     1338.98     22.44 o 
   1  -1   2      877.67      852.49     14.86 o 
   2  -1   2      584.24      557.94     10.71 o 
   3  -1   2      717.07      773.91     14.73 o 
   4  -1   2     1932.36     1936.20     33.93 o 
   5  -1   2      952.65      930.16     18.61 o 
   6  -1   2       41.65       45.03      7.93 o 
   7  -1   2       88.33      108.97      8.47 o 
   8  -1   2      149.66      149.90     13.12 o 
  -8   0   2        7.89        0.78      5.91 o 
  -7   0   2       68.24       55.24      5.68 o 
  -6   0   2      545.19      576.25     16.41 o 
  -5   0   2      276.97      273.62      7.73 o 
  -4   0   2      383.73      375.92      8.77 o 
  -3   0   2      583.27      508.74     11.34 o 
  -2   0   2      738.65      672.43     12.28 o 
  -1   0   2      652.53      639.48     22.64 o 
   0   0   2     2760.63     3469.41    228.36 o 
   1   0   2      892.17      895.55     19.21 o 
   2   0   2    10156.02     9916.10    158.83 o 
   3   0   2        5.12       10.93      1.62 o 
   4   0   2    12549.22    12325.06    198.30 o 
   5   0   2     1317.21     1309.39     24.46 o 
   6   0   2      239.61      196.45      9.08 o 
   7   0   2      745.29      748.13     21.40 o 
   8   0   2      265.06      281.17     16.76 o 
   9   0   2        0.66       -2.16      5.95 o 
  -8   1   2       37.52       28.28      7.94 o 
  -7   1   2        7.84       12.53      6.77 o 
  -6   1   2      520.07      540.16     22.67 o 
  -5   1   2        1.42       -0.62      2.07 o 
  -4   1   2      820.00      794.60     15.80 o 
  -3   1   2     4261.02     4496.87     73.85 o 
  -2   1   2     1380.86     1405.33     24.19 o 
  -1   1   2     1995.51     2067.93     34.13 o 
   0   1   2       91.75       77.97      2.99 o 
   1   1   2     8470.66     9993.54   1063.23 o 
   2   1   2     3005.07     3460.10    212.34 o 
   3   1   2     1660.22     1658.97     32.73 o 
   4   1   2     2791.69     2810.63     47.34 o 
   5   1   2        1.03       -0.20      1.91 o 
   6   1   2      127.35      123.31      5.51 o 
   7   1   2      792.47      823.05     21.62 o 
   8   1   2       34.04       41.42      8.03 o 
   9   1   2       54.15       35.94      8.91 o 
  -8   2   2      112.04      122.67     13.38 o 
  -7   2   2       46.39       37.52      8.54 o 
  -6   2   2       87.66       96.23      7.18 o 
  -5   2   2       17.48       15.74      2.82 o 
  -4   2   2      166.76      159.60      5.58 o 
  -3   2   2       43.10       50.85      2.87 o 
  -2   2   2       35.29       23.91      1.84 o 
  -1   2   2     1400.83     1327.74     22.77 o 
   0   2   2     9626.04     9590.60    153.38 o 
   1   2   2     2663.05     2794.68     57.15 o 
   2   2   2     3970.34     4149.89     82.83 o 
   3   2   2      203.99      273.79     10.65 o 
   4   2   2      280.41      269.52      6.80 o 
   5   2   2      564.25      568.24     12.28 o 
   6   2   2      370.78      399.25     14.30 o 
   7   2   2      107.61      110.52      6.88 o 
   8   2   2       87.20       93.00      7.10 o 
   9   2   2      245.32      265.49     16.42 o 
  -7   3   2        2.00       -4.23      5.91 o 
  -6   3   2        3.22       10.40      4.44 o 
  -5   3   2      648.51      610.44     18.34 o 
  -4   3   2      186.30      202.03     13.58 o 
  -3   3   2      216.88      194.93      5.75 o 
  -2   3   2     1574.34     1576.72     35.65 o 
  -1   3   2      893.71      842.20     15.36 o 
   0   3   2     3648.79     3770.55     61.60 o 
   1   3   2     2305.43     2302.09     38.21 o 
   2   3   2       79.91       72.90      3.82 o 
   3   3   2      963.71     1501.21     42.19 o 
   4   3   2     1913.77     2762.84    169.13 o 
   5   3   2     1536.84     1568.03     50.64 o 
   6   3   2      126.44      131.47      6.75 o 
   7   3   2      194.00      190.70     19.55 o 
   8   3   2      121.67      122.32     25.89 o 
   9   3   2       93.81       98.47      7.98 o 
  -7   4   2       66.67       70.42     10.48 o 
  -6   4   2      345.38      325.87     13.93 o 
  -5   4   2      327.40      330.50     33.75 o 
  -4   4   2      103.99      101.12      6.97 o 
  -3   4   2      984.87      968.56     24.48 o 
  -2   4   2      454.24      458.17     10.71 o 
  -1   4   2       35.43       45.99      2.41 o 
   0   4   2     3852.62     4007.23     65.79 o 
   1   4   2     3171.57     3161.85     52.19 o 
   2   4   2      989.29      989.42     21.62 o 
   3   4   2       22.99       29.05      2.28 o 
   4   4   2     1306.24     1757.82     54.06 o 
   5   4   2       98.23      117.27      7.00 o 
   6   4   2      127.25      125.66      6.75 o 
   7   4   2       58.89       54.31      5.51 o 
   8   4   2      111.07      113.39     11.82 o 
   9   4   2       17.21        8.80      4.51 o 
  -7   5   2      142.40      129.68     13.59 o 
  -6   5   2      109.31      114.49     25.12 o 
  -5   5   2       90.96       90.66     14.96 o 
  -4   5   2       36.05       29.35      5.16 o 
  -3   5   2     1570.22     1547.63     36.76 o 
  -2   5   2      159.93      153.01      7.54 o 
  -1   5   2      138.79      142.35      4.37 o 
   0   5   2      516.06      456.64      9.75 o 
   1   5   2      761.90      749.97     14.40 o 
   2   5   2       66.04       65.44      3.19 o 
   3   5   2      402.15      378.74     12.74 o 
   4   5   2     1690.12     1844.54     42.35 o 
   5   5   2      375.07      368.53     15.27 o 
   6   5   2      712.36      763.71     39.88 o 
   7   5   2      250.16      268.94     10.81 o 
   8   5   2        0.46       -5.16      3.44 o 
   9   5   2        7.37        4.58      4.70 o 
  -6   6   2        0.49       -3.97      5.11 o 
  -5   6   2       87.63       94.70     10.14 o 
  -4   6   2      432.58      451.92     16.37 o 
  -2   6   2      173.55      179.83      8.96 o 
  -1   6   2     1210.05     1192.30     28.86 o 
   0   6   2      420.40      446.65      9.96 o 
   1   6   2      794.33      811.31     15.84 o 
   2   6   2      889.41      853.63     16.59 o 
   3   6   2     1125.02     1089.43     20.57 o 
   4   6   2      440.64      481.96     11.14 o 
   5   6   2      495.82      503.32     17.72 o 
   6   6   2      336.18      338.91     11.70 o 
   7   6   2        1.19        4.09      4.40 o 
   8   6   2       25.13       18.73      4.86 o 
   9   6   2       45.95       38.18      6.07 o 
  -5   7   2      267.72      276.69     13.92 o 
  -4   7   2      124.97      122.41     13.96 o 
  -3   7   2        6.39        9.96      4.50 o 
  -2   7   2      925.02      901.17     24.77 o 
  -1   7   2      859.27      841.29     22.72 o 
   0   7   2       93.07      110.92      6.71 o 
   1   7   2      698.88      670.30     18.18 o 
   2   7   2      400.74      397.44      9.64 o 
   3   7   2       41.57       41.22      6.71 o 
   4   7   2      210.58      201.52      6.61 o 
   5   7   2      471.56      475.06     14.14 o 
   6   7   2      164.92      145.79      7.56 o 
   7   7   2       11.16       11.28      4.21 o 
   8   7   2      115.25      123.13      8.36 o 
   9   7   2       70.03       79.10      7.44 o 
  -5   8   2      108.40      106.73     10.29 o 
  -4   8   2        0.77        4.47      6.59 o 
  -3   8   2      318.29      310.09     13.84 o 
  -1   8   2        0.19        3.20      3.54 o 
   0   8   2      227.26      212.37      9.62 o 
   1   8   2       83.49       76.42      6.31 o 
   2   8   2      302.65      290.21      8.28 o 
   3   8   2       12.77       15.17      2.78 o 
   4   8   2      309.11      312.38      8.95 o 
   5   8   2      226.00      248.15     16.81 o 
   6   8   2       13.05        9.32      3.96 o 
   7   8   2       64.30       64.77      6.34 o 
   8   8   2      112.04      106.42      7.98 o 
   9   8   2        0.24        6.32      6.26 o 
  -4   9   2      312.47      288.22     15.62 o 
  -3   9   2      156.73      180.39     11.68 o 
  -2   9   2       82.15       93.08      9.69 o 
  -1   9   2      176.29      173.73     22.58 o 
   0   9   2       60.36       80.71      6.89 o 
   1   9   2       23.71       19.07      4.38 o 
   2   9   2        6.74        8.54      3.64 o 
   3   9   2      431.63      470.11     11.92 o 
   4   9   2       44.34       46.50      5.22 o 
   5   9   2        8.95        8.01      3.89 o 
   6   9   2       68.26       76.22      6.58 o 
   7   9   2      208.94      219.96     10.75 o 
   8   9   2       12.36        6.22      4.74 o 
  -3  10   2        3.22        0.25      5.92 o 
  -2  10   2       48.58       51.20      7.40 o 
  -1  10   2      225.96      234.82     12.12 o 
   0  10   2      148.43      169.73     15.80 o 
   1  10   2       51.29       54.05     13.52 o 
   2  10   2      204.86      201.05      9.95 o 
   3  10   2       79.03       68.87      7.87 o 
   4  10   2       33.57       26.03      4.61 o 
   5  10   2       70.18       75.46      8.50 o 
   6  10   2       52.32       57.89      6.42 o 
   7  10   2       17.11        9.51      6.44 o 
   8  10   2        1.05        2.44      4.78 o 
  -2  11   2       49.80       45.55     11.08 o 
  -1  11   2       42.97       40.46      7.14 o 
   0  11   2        1.14       -3.65      5.64 o 
   1  11   2       52.45       40.17      6.79 o 
   2  11   2      151.81      177.76     10.13 o 
   3  11   2       57.92       58.55      6.59 o 
   4  11   2      516.98      534.19     24.03 o 
   5  11   2       69.09       73.06      9.89 o 
   6  11   2       34.92       33.45      5.76 o 
   7  11   2       10.64        1.55      4.95 o 
   0  12   2       15.23       22.06      6.21 o 
   1  12   2      133.26      120.55      9.51 o 
   2  12   2       30.00       23.76      9.43 o 
   3  12   2       39.86       31.99      6.18 o 
   4  12   2        8.53       13.94      7.31 o 
   5  12   2      107.43      116.41     12.02 o 
   6  12   2        4.12        5.22      5.11 o 
  -4 -12   3      111.57       81.40     11.89 o 
  -3 -12   3        3.69        0.88      6.82 o 
  -2 -12   3       14.36        9.77      7.25 o 
  -1 -12   3       17.12       18.27      7.94 o 
  -6 -11   3        2.97        4.50      4.94 o 
  -5 -11   3       21.78       25.74      8.03 o 
  -4 -11   3       21.33       17.97      7.42 o 
  -3 -11   3        1.75        4.29      6.11 o 
  -2 -11   3       15.98       21.83      7.66 o 
  -1 -11   3       72.75       66.45     17.79 o 
   0 -11   3       13.50        8.83      5.33 o 
   1 -11   3       27.33       29.16      8.33 o 
  -7 -10   3        4.61        9.28      5.18 o 
  -6 -10   3       66.52       77.93     13.81 o 
  -5 -10   3       16.46       30.76      5.62 o 
  -4 -10   3        1.35       -1.76      3.73 o 
  -3 -10   3       47.06       60.60      9.19 o 
  -2 -10   3      104.73      106.75     11.56 o 
  -1 -10   3        2.40        4.51      4.26 o 
   0 -10   3        2.30        1.11      4.14 o 
   1 -10   3      107.62       97.47      9.44 o 
   2 -10   3      115.18      107.07      9.77 o 
  -7  -9   3       71.11       75.63      7.39 o 
  -6  -9   3      138.46      141.60     22.48 o 
  -5  -9   3       46.31       34.80      9.51 o 
  -4  -9   3        9.14        1.91      3.57 o 
  -3  -9   3      173.27      186.05      8.87 o 
  -2  -9   3       24.73       18.40      4.44 o 
  -1  -9   3        1.09       -2.86      3.40 o 
   0  -9   3      221.15      219.98     11.83 o 
   1  -9   3      138.65      144.00      9.57 o 
   2  -9   3       29.37       18.21      5.71 o 
   3  -9   3      104.25      102.40     16.74 o 
   4  -9   3       27.59       33.50      7.61 o 
  -8  -8   3       72.35       79.36      7.69 o 
  -7  -8   3       24.94       18.01      5.13 o 
  -6  -8   3       39.44       32.15      5.09 o 
  -5  -8   3       53.40       63.39      5.98 o 
  -4  -8   3      259.40      272.23     10.62 o 
  -3  -8   3      391.58      377.55     12.33 o 
  -2  -8   3        3.00        5.98      2.62 o 
  -1  -8   3      455.25      436.36     27.44 o 
   0  -8   3      163.22      157.29     10.19 o 
   1  -8   3        0.72       -3.18      3.52 o 
   2  -8   3       58.26       73.25     11.80 o 
   3  -8   3      306.13      303.76     13.87 o 
   4  -8   3       15.85       25.68      7.10 o 
  -8  -7   3        2.49       -0.91      3.77 o 
  -7  -7   3      401.93      351.92     13.68 o 
  -6  -7   3        3.06        4.24      3.63 o 
  -5  -7   3      259.32      278.46     14.28 o 
  -4  -7   3       60.34       71.10     12.44 o 
  -3  -7   3       67.30       82.95      7.32 o 
  -2  -7   3      573.43      564.99     12.81 o 
  -1  -7   3      803.38      847.76     17.33 o 
   0  -7   3        1.78       -2.40      2.83 o 
   1  -7   3      325.16      316.39     23.54 o 
   2  -7   3      285.06      273.98     11.82 o 
   3  -7   3      679.41      641.99     20.51 o 
   4  -7   3       36.85       38.98      9.47 o 
   5  -7   3      178.28      192.19     12.23 o 
  -8  -6   3       24.16       23.98      5.38 o 
  -7  -6   3        0.75       -0.05      3.70 o 
  -6  -6   3      274.91      269.54     10.85 o 
  -5  -6   3      507.72      502.10     15.15 o 
  -4  -6   3       10.45       13.84      3.37 o 
  -3  -6   3      229.33      232.37     20.41 o 
  -2  -6   3     1111.80     1072.00     20.45 o 
  -1  -6   3      341.64      353.97      8.78 o 
   0  -6   3       75.36       65.00      9.61 o 
   1  -6   3      307.69      295.31     11.07 o 
   2  -6   3      133.85      126.63      7.73 o 
   3  -6   3      192.72      199.83     10.04 o 
   4  -6   3      262.82      280.76     22.09 o 
   5  -6   3       66.86       74.26      8.06 o 
   6  -6   3       35.67       32.71     14.41 o 
  -9  -5   3        5.53       10.15      6.45 o 
  -8  -5   3        2.04       -2.94      3.59 o 
  -7  -5   3        3.10        2.92      3.39 o 
  -6  -5   3      546.06      525.87     22.92 o 
  -5  -5   3       70.23       67.16      5.40 o 
  -4  -5   3      159.24      148.75     16.25 o 
  -3  -5   3      585.17      602.27     12.43 o 
  -2  -5   3       94.65       87.48      3.80 o 
  -1  -5   3      803.86      840.74     16.27 o 
   0  -5   3      787.44      768.84     15.13 o 
   1  -5   3       19.69       31.28      4.23 o 
   2  -5   3       64.33       68.88      5.65 o 
   3  -5   3       77.44       81.92      9.05 o 
   4  -5   3      520.32      516.74     25.28 o 
   5  -5   3      121.76      131.26      9.21 o 
   6  -5   3       67.15       74.63      8.31 o 
   7  -5   3      153.24      128.07     19.74 o 
  -9  -4   3        3.27        9.66      4.92 o 
  -8  -4   3       45.55       45.86      6.00 o 
  -7  -4   3       38.35       42.26      5.40 o 
  -6  -4   3       21.54       23.32      4.29 o 
  -5  -4   3      342.39      340.08     11.40 o 
  -4  -4   3     1286.94     1283.11     29.10 o 
  -3  -4   3      733.43      727.21     17.75 o 
  -2  -4   3      166.57      175.48      4.99 o 
  -1  -4   3      579.50      548.96     11.13 o 
   0  -4   3      973.80      919.33     17.05 o 
   1  -4   3      613.94      627.92     16.43 o 
   2  -4   3     1102.67     1081.36     38.35 o 
   3  -4   3      186.09      185.66     10.42 o 
   4  -4   3      253.93      255.45     10.87 o 
   5  -4   3       41.66       43.24      5.97 o 
   6  -4   3       29.82       26.61      6.04 o 
   7  -4   3      176.60      176.00     15.27 o 
  -9  -3   3      126.10      127.15     15.82 o 
  -8  -3   3      213.43      207.60     10.59 o 
  -7  -3   3       70.73       67.11      8.81 o 
  -6  -3   3       90.56       79.60      7.46 o 
  -5  -3   3      886.01      856.10     21.42 o 
  -4  -3   3      475.42      479.15     29.85 o 
  -3  -3   3       57.02       61.57      4.34 o 
  -2  -3   3     1381.88     1388.38     24.08 o 
  -1  -3   3     7524.59     7656.92    123.45 o 
   0  -3   3        5.57        5.38      1.31 o 
   1  -3   3      412.99      417.06      8.73 o 
   2  -3   3     2013.08     2015.69     34.64 o 
   3  -3   3     1327.19     1339.51     33.86 o 
   4  -3   3      156.61      164.53      8.27 o 
   5  -3   3      166.63      164.56      9.13 o 
   6  -3   3      205.92      222.54     11.01 o 
   7  -3   3        1.52       15.71     13.52 o 
   8  -3   3       58.20       62.82     15.89 o 
  -9  -2   3      103.30      106.18      8.70 o 
  -8  -2   3      137.90      139.35      8.94 o 
  -7  -2   3        7.70        8.80      3.82 o 
  -6  -2   3      350.82      339.12     11.79 o 
  -5  -2   3      666.21      634.68     17.42 o 
  -4  -2   3        2.14        7.06      2.41 o 
  -3  -2   3     1327.38     1308.09     28.38 o 
  -2  -2   3      318.61      291.85      8.80 o 
  -1  -2   3      232.20      248.60      5.56 o 
   0  -2   3     5505.13     5694.00     91.96 o 
   1  -2   3      716.75      672.39     12.57 o 
   2  -2   3       51.32       46.09      2.45 o 
   3  -2   3     2978.25     3182.82     53.49 o 
   4  -2   3      964.18      925.52     18.17 o 
   5  -2   3      129.46      122.57     21.10 o 
   6  -2   3       10.92       17.11      4.77 o 
   7  -2   3       79.57       88.38      8.16 o 
   8  -2   3       89.81       92.28      9.00 o 
  -8  -1   3        4.99       10.72      4.67 o 
  -7  -1   3      644.48      641.58     18.92 o 
  -6  -1   3      760.71      725.57     27.45 o 
  -5  -1   3        0.75        3.00      2.75 o 
  -4  -1   3     4841.95     4993.23     82.05 o 
  -3  -1   3      316.74      272.69      6.28 o 
  -2  -1   3      254.04      269.69     10.19 o 
  -1  -1   3      782.91      795.96     14.10 o 
   0  -1   3    22008.91    21305.02    340.93 o 
   1  -1   3     1386.23     1385.72     23.60 o 
   2  -1   3      150.70      152.31      5.27 o 
   3  -1   3     3353.63     3318.75     55.28 o 
   4  -1   3     2681.16     2726.42     46.63 o 
   5  -1   3      158.25      172.59      6.25 o 
   6  -1   3      567.39      645.05     19.05 o 
   7  -1   3      515.25      524.50     17.42 o 
   8  -1   3       22.58       29.36      8.13 o 
  -8   0   3       39.75       44.40      9.26 o 
  -7   0   3      401.83      417.09     26.86 o 
  -6   0   3      372.51      364.86     12.41 o 
  -5   0   3      508.40      506.06     14.42 o 
  -4   0   3     1606.19     1628.72     28.99 o 
  -3   0   3     1632.68     1723.07     29.80 o 
  -2   0   3       14.92       23.68      3.18 o 
  -1   0   3     6098.94     6088.96     97.99 o 
   0   0   3      401.72      447.29      8.35 o 
   1   0   3      950.63     1055.40     18.15 o 
   2   0   3     3324.87     3477.02     56.95 o 
   3   0   3     1986.34     2019.30     34.42 o 
   4   0   3     1610.79     1501.26     26.89 o 
   5   0   3      298.10      299.26      8.33 o 
   6   0   3     1592.89     1483.90     28.16 o 
   7   0   3      395.18      399.41     14.30 o 
   8   0   3       74.78       53.01      8.91 o 
   9   0   3      125.79      127.80     13.03 o 
  -8   1   3      103.91      122.65     12.84 o 
  -7   1   3      271.09      242.81     15.86 o 
  -6   1   3      193.46      191.58      8.84 o 
  -5   1   3      424.87      430.68     10.70 o 
  -4   1   3      486.97      457.08     10.46 o 
  -3   1   3      571.36      623.34     12.56 o 
  -2   1   3      461.08      416.97      8.72 o 
  -1   1   3     9877.38     9660.27    154.74 o 
   0   1   3     3398.24     3583.61     58.24 o 
   1   1   3     2136.90     2189.17     66.23 o 
   2   1   3       57.73       82.12      2.80 o 
   3   1   3     1758.23     1773.04     30.30 o 
   4   1   3       12.12       16.97      2.20 o 
   5   1   3     1122.29     1097.82     20.96 o 
   6   1   3      491.80      462.27     11.51 o 
   7   1   3        1.12        0.11      2.90 o 
   8   1   3      409.11      406.30     20.06 o 
   9   1   3      242.54      253.11     16.70 o 
  -8   2   3       16.26        8.69      7.31 o 
  -7   2   3       56.29       49.56      9.08 o 
  -6   2   3      154.11      181.31     12.88 o 
  -5   2   3      372.45      377.08     14.10 o 
  -4   2   3       27.16       31.59      2.93 o 
  -3   2   3      220.85      191.60      5.70 o 
  -2   2   3     1768.16     1701.89     29.41 o 
  -1   2   3     2969.38     3040.24     50.21 o 
   0   2   3    11820.14    11806.81    188.70 o 
   1   2   3     1899.24     1940.53     40.76 o 
   2   2   3      395.02      392.70      9.48 o 
   3   2   3       93.18       95.86      3.40 o 
   4   2   3     2702.04     2755.32     95.78 o 
   5   2   3     1022.89      987.78     19.01 o 
   6   2   3       82.80       91.18      5.21 o 
   7   2   3      326.09      329.29     11.56 o 
   8   2   3      191.84      192.76     11.90 o 
   9   2   3       25.75       42.03      8.52 o 
  -7   3   3      213.16      200.14     15.08 o 
  -6   3   3      524.81      459.03     21.92 o 
  -5   3   3       99.17       91.29      6.93 o 
  -4   3   3      621.10      632.29     13.84 o 
  -3   3   3      878.27      932.18     18.06 o 
  -2   3   3      917.38      964.85     17.98 o 
  -1   3   3      368.19      363.68      7.98 o 
   0   3   3    17590.30    17328.20    276.11 o 
   1   3   3      333.90      312.95      6.76 o 
   2   3   3       44.87       52.05      2.35 o 
   3   3   3      142.44      137.80     17.04 o 
   4   3   3      703.37     1023.73     23.20 o 
   5   3   3        5.25        3.77      2.40 o 
   6   3   3      871.79      844.81     17.47 o 
   7   3   3        2.74        0.52      3.17 o 
   8   3   3       55.52       50.03      5.59 o 
   9   3   3       30.67       29.78     11.10 o 
  -7   4   3       87.77       94.39     11.65 o 
  -6   4   3       15.90       19.12      5.42 o 
  -5   4   3       10.86       14.78      4.48 o 
  -4   4   3      797.86      754.70     21.11 o 
  -3   4   3      960.04      979.15     24.67 o 
  -2   4   3       74.92       81.94      3.62 o 
  -1   4   3     2396.91     2477.70     42.03 o 
   0   4   3     3758.50     3718.43     61.37 o 
   1   4   3     2280.08     2433.10     40.88 o 
   2   4   3     2182.93     2202.22     37.34 o 
   3   4   3     3484.66     3756.01    136.01 o 
   4   4   3       10.42       29.97      2.56 o 
   5   4   3     1002.73     1450.81     46.85 o 
   6   4   3      955.24     1147.68    108.40 o 
   7   4   3      269.68      257.99     20.60 o 
   8   4   3       14.39       14.31      4.36 o 
   9   4   3      107.94      107.71      8.09 o 
  -6   5   3        8.40        4.89      5.10 o 
  -5   5   3      149.28      149.05      9.50 o 
  -4   5   3      660.29      655.29     25.08 o 
  -3   5   3       18.44       18.40      4.26 o 
  -2   5   3      237.77      245.24      9.90 o 
  -1   5   3     1037.36     1070.29     19.95 o 
   0   5   3      148.00      148.12      8.13 o 
   1   5   3      689.36      707.30     13.84 o 
   2   5   3     3508.31     3426.49     57.12 o 
   3   5   3     1865.62     1908.17     33.32 o 
   4   5   3       16.47       28.50      4.91 o 
   5   5   3     1220.70     1788.44     78.25 o 
   6   5   3      201.56      280.50     13.29 o 
   7   5   3      405.39      388.68     19.78 o 
   8   5   3       81.36       82.69      6.78 o 
   9   5   3       44.49       61.53      6.65 o 
  -6   6   3       78.00       78.33      8.68 o 
  -5   6   3      179.70      182.75     10.94 o 
  -4   6   3        5.60        7.90      4.49 o 
  -3   6   3      942.89      893.87     47.73 o 
  -2   6   3      407.14      403.29     13.91 o 
  -1   6   3      234.43      212.49      9.02 o 
   0   6   3       37.94       51.08      5.47 o 
   1   6   3     1165.57     1199.96     22.19 o 
   2   6   3      538.66      519.71     11.27 o 
   3   6   3       13.98       17.93      2.40 o 
   4   6   3     1896.35     1911.41     34.05 o 
   5   6   3      705.35      736.54     32.48 o 
   6   6   3       15.77       14.19      3.68 o 
   7   6   3      256.22      284.25     14.54 o 
   8   6   3      160.25      177.16      9.21 o 
   9   6   3       30.77       30.53      8.61 o 
  -5   7   3       46.41       57.69      8.04 o 
  -4   7   3       38.48       48.50      6.72 o 
  -3   7   3      165.76      161.78      9.85 o 
  -1   7   3       46.26       54.25      5.44 o 
   0   7   3      427.07      422.02     16.46 o 
   1   7   3      144.13      125.32      5.03 o 
   2   7   3        3.38        1.70      1.93 o 
   3   7   3      298.48      294.17      8.05 o 
   4   7   3      701.11      671.85     14.57 o 
   5   7   3       58.74       60.86      4.26 o 
   6   7   3      214.21      228.27      9.31 o 
   7   7   3      176.72      187.36      9.17 o 
   8   7   3       59.88       76.92      6.80 o 
   9   7   3       58.71       69.30     11.28 o 
  -5   8   3       26.87       30.50      7.46 o 
  -4   8   3      125.88      153.34     10.78 o 
  -3   8   3      275.01      271.23     13.22 o 
  -2   8   3      269.29      265.96     12.14 o 
  -1   8   3      505.30      501.88     16.69 o 
   0   8   3       90.75       75.99     12.00 o 
   1   8   3        5.27        9.68      3.32 o 
   2   8   3       42.53       46.29      4.92 o 
   3   8   3      482.87      493.47     11.85 o 
   4   8   3      191.55      198.96      6.97 o 
   5   8   3        1.50        7.56      3.24 o 
   6   8   3      169.55      160.33      8.32 o 
   7   8   3      465.04      485.99     15.90 o 
   8   8   3       27.69       33.31      8.50 o 
   9   8   3       36.43       28.15      9.13 o 
  -4   9   3       30.30       33.58      7.67 o 
  -3   9   3        0.01       -1.64      8.80 o 
  -2   9   3       80.63       74.76     14.79 o 
  -1   9   3      315.40      349.01     14.11 o 
   0   9   3       34.74       39.30      5.68 o 
   1   9   3      257.65      253.61     17.71 o 
   2   9   3        2.17       -2.71      2.85 o 
   3   9   3      130.18      120.60      5.73 o 
   4   9   3      139.40      155.20      6.47 o 
   5   9   3       12.62       15.73      4.13 o 
   6   9   3        1.71        5.52      3.95 o 
   7   9   3       10.62        7.00      4.31 o 
   8   9   3       11.14        5.05      7.70 o 
  -3  10   3       24.70       35.30      7.67 o 
  -2  10   3      235.56      209.40     18.93 o 
  -1  10   3       20.51       29.97      6.13 o 
   0  10   3      199.17      200.05     10.65 o 
   1  10   3      198.36      208.84     15.39 o 
   2  10   3        1.21       -0.28      5.99 o 
   3  10   3        6.51        5.41      3.74 o 
   4  10   3      430.49      431.06     11.93 o 
   5  10   3       84.98       71.24      6.24 o 
   6  10   3        8.70        7.30      4.43 o 
   7  10   3        3.15        1.21      7.36 o 
   8  10   3       76.39       85.61     12.56 o 
  -2  11   3       22.68       40.04      7.75 o 
  -1  11   3        9.19       13.41      5.89 o 
   0  11   3       41.20       46.25      6.80 o 
   1  11   3      164.23      163.77     10.07 o 
   2  11   3        1.04        1.42      3.92 o 
   3  11   3       24.90       32.94      6.67 o 
   4  11   3       95.27      119.91     11.11 o 
   5  11   3       57.86       53.38      6.25 o 
   6  11   3       26.83       37.38      8.28 o 
   7  11   3       12.33       17.65      8.56 o 
   0  12   3       76.51       88.42     11.83 o 
   1  12   3        0.03        5.66      5.04 o 
   2  12   3       33.59       31.35      6.20 o 
   3  12   3        0.86        4.74      5.08 o 
   4  12   3       31.10       27.70      7.12 o 
   5  12   3       10.41       10.48      7.01 o 
   6  12   3       44.52       34.37      9.36 o 
  -5 -11   4       11.58        8.74      7.44 o 
  -4 -11   4        3.35        4.27      6.45 o 
  -3 -11   4       78.56      100.69     12.38 o 
  -1 -11   4       20.68        9.88      7.12 o 
   0 -11   4       53.67       54.50      7.90 o 
   1 -11   4       48.10       52.80      8.69 o 
  -6 -10   4        8.77        7.32      5.85 o 
  -5 -10   4       10.30        7.71      4.69 o 
  -4 -10   4       55.24       57.19      9.47 o 
  -3 -10   4       44.60       52.45      9.36 o 
  -2 -10   4        0.20       -2.87      5.63 o 
  -1 -10   4       99.30       95.14      8.20 o 
   0 -10   4        8.41        5.67      5.12 o 
   1 -10   4       20.33        6.21      7.63 o 
   2 -10   4       12.61       13.66      5.71 o 
  -7  -9   4       21.08       26.06      5.94 o 
  -6  -9   4       20.44       19.92      5.52 o 
  -5  -9   4      135.67      124.88      8.34 o 
  -4  -9   4      129.05      115.24      7.60 o 
  -3  -9   4        2.27       -0.03      3.26 o 
  -2  -9   4      126.86      116.31     10.98 o 
  -1  -9   4       56.61       59.63      6.49 o 
   0  -9   4        1.54       -0.14      4.82 o 
   1  -9   4       11.52       14.98      5.09 o 
   2  -9   4      304.88      311.51     14.48 o 
   3  -9   4        5.18        6.42      9.81 o 
  -8  -8   4       27.30       21.36      5.66 o 
  -7  -8   4        0.33        2.78      4.16 o 
  -6  -8   4       68.11       74.31      7.89 o 
  -5  -8   4      144.67      130.75      8.11 o 
  -4  -8   4       56.19       50.32      7.60 o 
  -3  -8   4      165.09      164.06      8.11 o 
  -2  -8   4      368.51      378.68     10.26 o 
  -1  -8   4      343.03      337.69     12.77 o 
   0  -8   4      115.05      111.85      7.84 o 
   1  -8   4      208.56      193.70     11.16 o 
   2  -8   4      569.30      585.51     19.59 o 
   3  -8   4        4.37        7.47      4.91 o 
   4  -8   4       86.63       89.07      9.20 o 
  -8  -7   4        1.70       -0.46      4.11 o 
  -7  -7   4       23.15       19.38      4.86 o 
  -6  -7   4      124.61      117.95      7.64 o 
  -5  -7   4      241.92      242.95     10.47 o 
  -4  -7   4      156.11      165.92      8.33 o 
  -3  -7   4      330.29      322.71     12.19 o 
  -2  -7   4      458.79      439.57     10.89 o 
  -1  -7   4        3.85        1.14      2.09 o 
   0  -7   4       81.09       82.85      6.37 o 
   1  -7   4      384.42      412.24     14.65 o 
   2  -7   4       45.87       42.14      7.00 o 
   3  -7   4      610.33      596.98     31.24 o 
   4  -7   4      138.82      141.76     10.38 o 
   5  -7   4        2.15        0.40      8.89 o 
  -8  -6   4        0.33        1.56      4.11 o 
  -7  -6   4      153.91      137.03      8.76 o 
  -6  -6   4      144.33      149.99     21.66 o 
  -5  -6   4       87.05       88.64      6.26 o 
  -4  -6   4      574.54      574.20     31.24 o 
  -3  -6   4      543.47      577.42     15.82 o 
  -2  -6   4        2.23        9.85      2.35 o 
  -1  -6   4      883.03      935.08     18.44 o 
   0  -6   4      451.93      482.31     20.46 o 
   1  -6   4       71.83       78.21      6.21 o 
   2  -6   4        9.67        4.46      3.61 o 
   3  -6   4     1055.67     1020.79     27.67 o 
   4  -6   4       27.99       33.26      6.08 o 
   5  -6   4        4.28        1.55      5.07 o 
   6  -6   4      104.88      109.53     10.22 o 
  -8  -5   4       19.52       27.89      5.57 o 
  -7  -5   4        7.76       11.58      4.22 o 
  -6  -5   4       40.05       42.31      5.32 o 
  -5  -5   4      290.37      259.50     10.12 o 
  -4  -5   4     1132.56     1103.47     26.28 o 
  -3  -5   4       93.92      104.93      7.18 o 
  -2  -5   4      972.71     1015.34     19.31 o 
  -1  -5   4      784.71      846.27     16.59 o 
   0  -5   4        7.48        1.62      1.64 o 
   1  -5   4      440.38      456.64     13.21 o 
   2  -5   4      806.00      768.73     20.95 o 
   3  -5   4       21.93       23.33      4.65 o 
   4  -5   4       86.73       92.59     11.32 o 
   5  -5   4       85.79       92.39      8.34 o 
   6  -5   4      132.93      143.24     16.62 o 
  -8  -4   4      120.78       95.95      7.87 o 
  -7  -4   4       29.03       33.00      5.35 o 
  -6  -4   4      433.00      433.47     14.24 o 
  -5  -4   4      941.65      952.02     23.75 o 
  -4  -4   4      132.06      121.25     14.98 o 
  -3  -4   4      230.13      227.97     17.13 o 
  -2  -4   4     1677.03     1717.82     29.99 o 
  -1  -4   4     6528.66     6788.33    110.38 o 
   0  -4   4     1967.56     2160.83     37.10 o 
   1  -4   4     1511.71     1550.93     27.57 o 
   2  -4   4      310.87      282.91     10.16 o 
   3  -4   4        2.33        2.34      3.11 o 
   4  -4   4      256.64      261.00     11.27 o 
   5  -4   4      127.32      130.59      8.70 o 
   6  -4   4       27.70       24.02      5.84 o 
   7  -4   4       15.86       28.32      6.67 o 
  -8  -3   4        8.00        8.03      4.30 o 
  -7  -3   4       26.66       23.29      9.48 o 
  -6  -3   4       85.32       87.34      6.32 o 
  -5  -3   4       45.25       38.96     15.27 o 
  -4  -3   4       41.18       49.11      4.81 o 
  -3  -3   4      581.88      550.52     14.36 o 
  -2  -3   4     2197.57     2207.98     37.39 o 
  -1  -3   4      369.00      326.62      8.56 o 
   0  -3   4     1323.91     1411.07     24.79 o 
   1  -3   4      501.39      489.63     10.19 o 
   2  -3   4       58.50       59.63      3.05 o 
   3  -3   4     1097.29     1116.75     21.09 o 
   4  -3   4      708.85      700.49     19.65 o 
   5  -3   4       71.81       54.61      6.09 o 
   6  -3   4       32.98       48.07      6.47 o 
   7  -3   4      226.33      235.02     24.78 o 
  -8  -2   4       49.93       56.39     14.01 o 
  -7  -2   4      433.81      436.01     15.02 o 
  -6  -2   4      170.41      163.20      8.34 o 
  -5  -2   4       40.32       43.17      8.35 o 
  -4  -2   4      874.01      921.85     22.07 o 
  -3  -2   4      394.69      371.60     20.43 o 
  -2  -2   4        0.84        1.13      1.19 o 
  -1  -2   4     2772.56     2821.80     46.75 o 
   0  -2   4     8171.83     8296.08    133.45 o 
   1  -2   4      533.46      516.56     10.35 o 
   2  -2   4      141.47      134.80      4.38 o 
   3  -2   4     1144.29     1136.29     21.14 o 
   4  -2   4      132.17      139.32      5.39 o 
   5  -2   4       58.05       61.25      8.17 o 
   6  -2   4      338.30      353.02     13.41 o 
   7  -2   4      122.71      147.89     11.80 o 
   8  -2   4        0.32        9.37      7.97 o 
  -8  -1   4      119.19      108.55      8.26 o 
  -7  -1   4       43.31       48.01      5.85 o 
  -6  -1   4       17.98       17.07      3.80 o 
  -5  -1   4     1165.54     1099.86     30.88 o 
  -4  -1   4      592.32      526.71     14.31 o 
  -3  -1   4      597.74      605.11     11.91 o 
  -2  -1   4      985.35     1033.42     18.56 o 
  -1  -1   4     2359.70     2421.04     40.30 o 
   0  -1   4      273.78      280.83      6.96 o 
   1  -1   4        7.46        6.41      1.28 o 
   2  -1   4     1098.53      992.36     18.07 o 
   3  -1   4      539.21      507.71     10.83 o 
   4  -1   4        7.67        3.55      1.99 o 
   5  -1   4      376.03      364.97     11.84 o 
   6  -1   4     1071.90     1116.84     28.57 o 
   7  -1   4       16.32       24.92      7.93 o 
   8  -1   4      169.95      183.12     14.43 o 
  -8   0   4       30.43       22.48      8.46 o 
  -7   0   4       79.94       71.72      6.50 o 
  -6   0   4      132.87      119.47     15.02 o 
  -5   0   4      790.01      804.99     20.57 o 
  -4   0   4      120.28      132.83      5.13 o 
  -3   0   4       33.07       28.52      2.32 o 
  -2   0   4      571.86      537.58     10.68 o 
  -1   0   4      119.65      141.24      4.06 o 
   0   0   4     1171.34     1262.94     21.64 o 
   1   0   4     1004.26      973.83     17.13 o 
   2   0   4      719.57      689.81     12.98 o 
   3   0   4      666.28      745.36     14.39 o 
   4   0   4        4.33       15.02      5.77 o 
   5   0   4      819.20      817.05     16.79 o 
   6   0   4      137.33      121.00      6.69 o 
   7   0   4      100.47       98.44      7.40 o 
   8   0   4      713.66      680.74     28.11 o 
   9   0   4       90.55       94.39     11.35 o 
  -8   1   4       22.87       12.58      7.36 o 
  -7   1   4       46.27       43.13      8.39 o 
  -6   1   4      125.96      108.74      6.86 o 
  -5   1   4       49.04       54.23      4.81 o 
  -4   1   4      971.38      988.46     19.27 o 
  -3   1   4      897.77      865.57     17.58 o 
  -2   1   4      745.66      714.04     16.41 o 
  -1   1   4      534.92      576.64     11.23 o 
   0   1   4       83.27       63.22      3.44 o 
   1   1   4     1022.42      986.65     32.23 o 
   2   1   4      686.57      654.53     12.16 o 
   3   1   4       11.17        6.72      1.50 o 
   4   1   4      468.65      435.78      9.74 o 
   5   1   4      402.24      405.28      9.86 o 
   6   1   4     1013.95      888.27     18.46 o 
   7   1   4      696.11      696.01     16.09 o 
   8   1   4      300.20      284.17     16.25 o 
   9   1   4        0.96        5.46      6.69 o 
  -7   2   4       36.62       46.60      9.08 o 
  -6   2   4      216.17      205.75     14.20 o 
  -5   2   4        9.79       15.31      3.18 o 
  -4   2   4      729.65      727.49     15.38 o 
  -3   2   4      195.00      179.58      7.15 o 
  -2   2   4        2.20        5.56      2.19 o 
  -1   2   4     1206.54     1186.73     21.08 o 
   0   2   4     1299.63     1421.66     24.53 o 
   1   2   4       29.71       36.95      2.95 o 
   2   2   4      183.49      174.65      6.35 o 
   3   2   4        6.59       11.15      1.61 o 
   4   2   4      769.13      786.92     15.30 o 
   5   2   4       37.51       32.02      3.33 o 
   6   2   4      212.46      208.45     11.32 o 
   7   2   4       27.17       29.62      3.75 o 
   8   2   4        0.16        0.72      3.31 o 
   9   2   4      191.93      209.55     14.61 o 
  -7   3   4        2.72        6.04      6.04 o 
  -6   3   4        1.61        4.40      5.91 o 
  -5   3   4      453.96      441.78     14.90 o 
  -4   3   4      572.01      578.63     13.18 o 
  -3   3   4       15.73       18.80      2.65 o 
  -2   3   4      336.43      313.54      7.81 o 
  -1   3   4     1572.76     1563.22     27.41 o 
   0   3   4      146.36      144.25      4.42 o 
   1   3   4     2096.16     2120.76     35.71 o 
   2   3   4      938.97      903.66     16.30 o 
   3   3   4     1706.47     1789.04     37.56 o 
   4   3   4      356.40      420.40     11.38 o 
   5   3   4      920.68      943.75     26.89 o 
   6   3   4        9.21        6.88      2.51 o 
   7   3   4      877.37      883.50     81.02 o 
   8   3   4       40.06       42.28      7.96 o 
   9   3   4      163.14      172.18     14.67 o 
  -7   4   4       21.52       17.30      7.44 o 
  -6   4   4       25.77       29.34      7.77 o 
  -5   4   4      189.90      199.29     10.40 o 
  -4   4   4       52.56       54.57      9.11 o 
  -3   4   4       74.48       76.90      4.05 o 
  -2   4   4      824.62      801.86     15.97 o 
  -1   4   4     2565.77     2708.53     45.95 o 
   0   4   4     1006.66     1080.33     19.80 o 
   1   4   4     3027.82     3101.78     51.67 o 
   2   4   4     2288.06     2160.28     36.73 o 
   3   4   4      107.28      126.44      4.17 o 
   4   4   4      424.42      359.52     10.26 o 
   5   4   4      471.20      620.15     31.28 o 
   6   4   4       59.10       63.07      4.10 o 
   7   4   4        1.31        3.77      3.35 o 
   8   4   4      167.10      176.17      9.15 o 
   9   4   4       22.89       22.07      8.46 o 
  -6   5   4       72.32       86.01      8.52 o 
  -5   5   4       66.46       73.24      7.17 o 
  -4   5   4       52.69       48.95      6.02 o 
  -3   5   4      762.84      744.77     20.86 o 
  -2   5   4      690.28      694.88     14.56 o 
  -1   5   4      989.93     1009.30     19.32 o 
   0   5   4       16.87       46.62      3.83 o 
   1   5   4     1999.27     2045.06     35.36 o 
   2   5   4       15.45       15.67      2.04 o 
   3   5   4       72.01       69.93      3.49 o 
   4   5   4     2033.25     2363.16    109.82 o 
   5   5   4      152.59      214.74     10.54 o 
   6   5   4      115.78      178.78     16.03 o 
   7   5   4       35.08       40.94      4.88 o 
   8   5   4      146.58      167.26     13.89 o 
   9   5   4        5.04       14.80      7.87 o 
  -6   6   4       51.51       54.49      7.95 o 
  -5   6   4        0.18       -6.18      6.58 o 
  -4   6   4      283.69      296.94     30.03 o 
  -3   6   4      225.90      208.75     19.65 o 
  -2   6   4       39.81       37.01      5.13 o 
  -1   6   4      168.72      173.62      8.10 o 
   0   6   4     1038.84     1058.89     20.27 o 
   1   6   4        5.39       11.95      2.19 o 
   2   6   4      527.53      511.97     14.50 o 
   3   6   4      432.08      413.02      9.75 o 
   4   6   4      622.12      609.60     25.20 o 
   5   6   4       63.61       64.34      4.09 o 
   6   6   4      546.05      752.84     19.76 o 
   7   6   4       66.87       91.22      7.99 o 
   8   6   4        0.16        0.00      5.95 o 
   9   6   4       88.48      109.44     13.18 o 
  -5   7   4       79.51       85.67      8.95 o 
  -4   7   4      171.92      200.95     11.51 o 
  -3   7   4      115.51      133.60     12.35 o 
  -2   7   4      449.53      470.09     15.98 o 
  -1   7   4      796.95      758.28     21.09 o 
   0   7   4      965.21      914.09     23.72 o 
   1   7   4        7.88        7.47      2.27 o 
   2   7   4      566.43      555.84     12.33 o 
   3   7   4      512.90      495.73     11.47 o 
   4   7   4       59.96       57.89      3.96 o 
   5   7   4      491.36      490.80     12.08 o 
   6   7   4      673.99      826.20     32.79 o 
   7   7   4       60.35       85.58     10.70 o 
   8   7   4       27.00       46.15      9.47 o 
   9   7   4       62.53       87.61     12.66 o 
  -4   8   4       87.53       74.91     15.02 o 
  -3   8   4       39.36       51.71      7.06 o 
  -2   8   4       16.32       20.47      5.10 o 
  -1   8   4      310.01      327.93     13.75 o 
   0   8   4        1.10        2.85      3.43 o 
   1   8   4      658.46      672.99     36.60 o 
   2   8   4      127.54      114.32      5.19 o 
   3   8   4        4.29        5.58      2.48 o 
   4   8   4       17.79       18.34      3.01 o 
   5   8   4       59.52       62.02      4.50 o 
   6   8   4      104.50      136.05     22.97 o 
   7   8   4        1.21        0.73      5.91 o 
   8   8   4      162.26      167.26     15.23 o 
   9   8   4       14.73       24.98      9.19 o 
  -4   9   4        6.29       -6.62      5.23 o 
  -3   9   4       83.72      100.79      9.95 o 
  -2   9   4      195.95      193.32     11.27 o 
  -1   9   4       16.59       20.60      4.98 o 
   0   9   4      718.94      670.97     28.78 o 
   1   9   4      445.27      428.63     14.67 o 
   2   9   4      164.72      161.93     14.97 o 
   3   9   4      433.34      414.99     13.99 o 
   4   9   4        6.44       10.18      4.08 o 
   5   9   4        0.84        1.89      2.64 o 
   6   9   4        0.48       -4.01      5.46 o 
   7   9   4      156.82      182.26     15.51 o 
   8   9   4       46.82       50.18     10.40 o 
  -3  10   4      103.92      105.30     16.17 o 
  -2  10   4       19.34       12.79      5.80 o 
  -1  10   4       89.04       94.12     21.60 o 
   0  10   4      605.01      602.65     19.85 o 
   1  10   4       58.61       76.29      6.93 o 
   2  10   4       57.83       42.46      5.55 o 
   3  10   4      249.94      268.01     33.44 o 
   4  10   4      336.89      337.31     10.31 o 
   5  10   4       23.21       22.61      4.59 o 
   6  10   4       32.92       23.21      7.70 o 
   7  10   4       39.74       40.04      9.88 o 
   8  10   4       13.39        7.38      8.33 o 
  -1  11   4       59.57       66.34      8.31 o 
   0  11   4       52.56       55.44      7.11 o 
   1  11   4        6.82       14.89      4.61 o 
   2  11   4        3.50        4.41      4.15 o 
   3  11   4      221.58      235.04     11.18 o 
   4  11   4       33.82       53.76     10.61 o 
   5  11   4       24.10       12.17      6.80 o 
   6  11   4       58.50       58.90      9.99 o 
   7  11   4       44.30       34.95      9.58 o 
   0  12   4        1.34        7.50      5.10 o 
   1  12   4      145.92      136.35     12.45 o 
   2  12   4       34.39       41.12      6.51 o 
   3  12   4       72.85       82.57     10.85 o 
   6  12   4       15.21       -2.22      6.90 o 
  -4 -11   5       42.71       42.48      9.60 o 
  -3 -11   5       25.92       21.85      8.95 o 
  -2 -11   5        0.25        4.55      6.30 o 
  -1 -11   5       41.70       47.46     10.61 o 
   0 -11   5       17.88       24.24      6.69 o 
  -6 -10   5        4.82        2.47      4.65 o 
  -5 -10   5       63.92       49.71      7.21 o 
  -4 -10   5        5.76       16.44      7.55 o 
  -3 -10   5       11.48       14.54      6.54 o 
  -2 -10   5      181.31      202.45     15.64 o 
  -1 -10   5       14.66        0.28      6.00 o 
   0 -10   5        0.05        5.52      5.21 o 
   1 -10   5       18.05       17.16      6.05 o 
   2 -10   5       84.64       87.21      9.60 o 
  -7  -9   5       19.14       31.65      6.28 o 
  -6  -9   5       72.23       74.19     11.18 o 
  -5  -9   5       13.60       15.12      4.68 o 
  -4  -9   5       19.14       13.97      4.66 o 
  -3  -9   5      196.87      202.82     14.93 o 
  -2  -9   5      192.76      217.08     14.86 o 
  -1  -9   5        0.08        2.20      5.24 o 
   0  -9   5       69.39       74.40      7.56 o 
   1  -9   5       71.55       73.67      7.89 o 
   2  -9   5       25.94       22.93      6.07 o 
   3  -9   5        3.06        4.62      5.76 o 
  -7  -8   5        4.36        1.36      4.22 o 
  -6  -8   5       75.99       85.30      7.37 o 
  -5  -8   5       34.55       36.44      5.77 o 
  -4  -8   5       60.76       60.22      6.85 o 
  -3  -8   5       66.15       56.90      5.46 o 
  -2  -8   5      141.75      141.91      7.46 o 
  -1  -8   5       69.20       58.87      6.76 o 
   0  -8   5       52.54       55.82      8.83 o 
   1  -8   5      153.54      151.08      9.51 o 
   2  -8   5       35.45       42.09      7.55 o 
   3  -8   5      117.30      118.12     17.76 o 
   4  -8   5       52.54       64.07      8.55 o 
  -8  -7   5       13.02       15.76      5.59 o 
  -7  -7   5      236.76      222.57     14.18 o 
  -6  -7   5        1.85       -2.85      3.46 o 
  -5  -7   5      109.65       92.79      6.88 o 
  -4  -7   5      118.08       95.94      6.62 o 
  -3  -7   5      300.09      279.12     15.75 o 
  -2  -7   5       26.79       22.67      4.36 o 
  -1  -7   5      500.81      493.41     11.99 o 
   0  -7   5      239.53      241.28     10.56 o 
   1  -7   5       17.88       21.27     19.35 o 
   2  -7   5      106.94      119.00     11.89 o 
   3  -7   5      180.27      170.84     16.69 o 
   4  -7   5        9.36        3.12      5.38 o 
   5  -7   5       36.12       38.49      7.68 o 
  -8  -6   5       30.09       17.90      7.83 o 
  -7  -6   5      133.86      119.81      8.36 o 
  -6  -6   5       19.39       17.69      4.60 o 
  -5  -6   5       48.84       57.21      5.54 o 
  -4  -6   5        1.67       -3.46      2.74 o 
  -3  -6   5      144.85      140.45      7.00 o 
  -2  -6   5      837.26      832.35     17.09 o 
  -1  -6   5      387.62      374.31      9.61 o 
   0  -6   5        3.62        3.02      3.06 o 
   1  -6   5       98.04       92.53      6.75 o 
   2  -6   5      180.86      187.16     13.93 o 
   3  -6   5       31.66       33.02      8.53 o 
   4  -6   5       23.96       24.77      6.00 o 
   5  -6   5       54.86       50.07     16.89 o 
   6  -6   5       97.09       86.75      9.60 o 
  -8  -5   5        0.36        5.19      4.39 o 
  -7  -5   5       10.21        7.57      4.15 o 
  -6  -5   5      325.89      331.93     24.68 o 
  -5  -5   5      159.19      147.68      9.55 o 
  -4  -5   5       11.00       14.96      4.96 o 
  -3  -5   5        5.84        4.69      3.43 o 
  -2  -5   5      782.79      777.91     15.76 o 
  -1  -5   5        0.84       -1.03      1.72 o 
   0  -5   5      352.96      372.63     14.71 o 
   1  -5   5      470.80      450.20     14.01 o 
   2  -5   5       82.94       68.42      5.79 o 
   3  -5   5       77.89       93.72      7.21 o 
   4  -5   5       50.94       40.20      5.96 o 
   5  -5   5        9.59       -0.49      4.74 o 
   6  -5   5       11.43        6.72      5.42 o 
  -8  -4   5       33.42       23.32      5.36 o 
  -7  -4   5       57.69       64.90      7.54 o 
  -6  -4   5      139.91      124.60      7.68 o 
  -5  -4   5        6.10        8.33      5.73 o 
  -4  -4   5      522.77      543.80     20.03 o 
  -3  -4   5      562.20      550.72     14.99 o 
  -2  -4   5      112.50      112.47      4.28 o 
  -1  -4   5      735.28      803.22     15.75 o 
   0  -4   5      830.35      759.23     16.14 o 
   1  -4   5      304.73      323.97      8.15 o 
   2  -4   5      302.41      302.07     10.77 o 
   3  -4   5      263.91      252.57     10.42 o 
   4  -4   5      212.74      219.83     10.41 o 
   5  -4   5       32.43       19.90      5.06 o 
   6  -4   5       20.84       28.88      6.41 o 
   7  -4   5      159.42      163.14     11.52 o 
  -8  -3   5      101.12       97.63      8.01 o 
  -7  -3   5      114.31      103.81      7.58 o 
  -6  -3   5       74.93       87.93      6.63 o 
  -5  -3   5      101.88       84.55      6.05 o 
  -4  -3   5      839.98      838.81     20.98 o 
  -3  -3   5      360.10      336.60     10.40 o 
  -2  -3   5      166.49      163.59      6.42 o 
  -1  -3   5     3748.76     3866.87     63.99 o 
   0  -3   5       94.73       82.24      3.54 o 
   1  -3   5        6.63       12.67      1.90 o 
   2  -3   5      823.96      825.71     16.22 o 
   3  -3   5     1163.44     1179.92     22.36 o 
   4  -3   5       42.90       40.24      5.19 o 
   5  -3   5      140.79      135.43     18.58 o 
   6  -3   5       65.14       74.68      7.53 o 
   7  -3   5       51.71       59.13      7.89 o 
  -8  -2   5      144.64      163.96      9.97 o 
  -7  -2   5        0.67        1.09      3.96 o 
  -6  -2   5       39.80       34.44      4.77 o 
  -5  -2   5      396.88      361.16     12.10 o 
  -4  -2   5     1177.37     1222.48     28.25 o 
  -3  -2   5      128.14      126.51      7.07 o 
  -2  -2   5     1439.85     1539.25     27.00 o 
  -1  -2   5      956.87      955.53     17.54 o 
   0  -2   5      440.74      433.68      9.18 o 
   1  -2   5      948.97      949.61     17.64 o 
   2  -2   5      798.71      798.66     15.50 o 
   3  -2   5       10.28        8.25      5.45 o 
   4  -2   5      144.77      134.46      7.90 o 
   5  -2   5       39.80       43.62      5.44 o 
   6  -2   5       49.11       65.94      6.63 o 
   7  -2   5        0.07        5.86      8.51 o 
   8  -2   5       89.35       97.60      9.07 o 
  -8  -1   5       41.40       47.74      6.44 o 
  -7  -1   5       26.01       29.76      9.97 o 
  -6  -1   5       94.42       94.88      7.77 o 
  -5  -1   5      186.25      184.63      8.31 o 
  -4  -1   5      170.34      195.62      7.77 o 
  -3  -1   5      252.13      224.93      5.99 o 
  -2  -1   5     3081.71     3308.69     55.03 o 
  -1  -1   5       93.18      120.24      3.94 o 
   0  -1   5     9419.14     9804.23    157.57 o 
   1  -1   5     1846.51     1777.96     30.49 o 
   2  -1   5      671.49      682.75     13.42 o 
   3  -1   5      438.24      424.66      9.68 o 
   4  -1   5     1847.30     1795.99     32.28 o 
   5  -1   5      453.67      432.42     10.94 o 
   6  -1   5      139.86      126.24      7.91 o 
   7  -1   5       99.60      110.11      8.45 o 
   8  -1   5      319.99      385.30     15.87 o 
  -8   0   5        0.14       -4.88      5.46 o 
  -7   0   5      163.47      187.53      9.90 o 
  -6   0   5      221.84      203.45     17.40 o 
  -5   0   5        5.23        7.12      3.14 o 
  -4   0   5      143.15      129.28      5.30 o 
  -3   0   5     4473.37     4647.68     76.73 o 
  -2   0   5     2342.18     2359.89     40.03 o 
  -1   0   5        1.39        1.08      1.32 o 
   0   0   5      691.32      688.50     12.94 o 
   1   0   5     2122.24     2140.36     36.00 o 
   2   0   5     1284.79     1332.92     23.45 o 
   3   0   5     3419.26     3590.98     59.83 o 
   4   0   5     1022.31      979.37     18.90 o 
   5   0   5       16.04        9.79      2.49 o 
   6   0   5      155.55      158.12      7.70 o 
   7   0   5      255.10      277.08     11.91 o 
   8   0   5      156.77      129.28      9.07 o 
  -8   1   5       33.72       27.18      8.15 o 
  -7   1   5      435.55      418.60     22.01 o 
  -6   1   5        1.37        0.05      3.19 o 
  -5   1   5      192.83      189.48      8.40 o 
  -4   1   5      320.69      305.42      8.41 o 
  -3   1   5       86.44       83.43      4.75 o 
  -2   1   5      146.33      136.41      4.68 o 
  -1   1   5      883.74      857.92     16.02 o 
   0   1   5       30.16       38.36      3.33 o 
   1   1   5        1.33        4.50      2.25 o 
   2   1   5      720.28      675.31     12.66 o 
   3   1   5     2643.91     2633.52     44.37 o 
   4   1   5       11.05       12.50      2.08 o 
   5   1   5       40.60       40.86      3.33 o 
   6   1   5      284.41      308.97      8.99 o 
   7   1   5       27.48       26.64      6.35 o 
   8   1   5       31.08       54.88      8.31 o 
  -7   2   5      158.60      159.50     13.98 o 
  -6   2   5       36.77       44.51      8.22 o 
  -5   2   5      532.05      550.21     22.24 o 
  -4   2   5      520.29      514.65     12.06 o 
  -3   2   5      225.26      235.00     10.64 o 
  -2   2   5     1970.48     1942.17     33.83 o 
  -1   2   5     1065.01     1002.60     18.53 o 
   0   2   5      377.52      401.31      8.50 o 
   1   2   5      164.99      142.60      5.87 o 
   2   2   5       13.77        7.27      2.28 o 
   3   2   5     1688.48     1812.61     31.19 o 
   4   2   5     1147.97     1190.11     21.83 o 
   5   2   5      866.21      845.22     17.00 o 
   6   2   5     1108.54     1068.42     21.22 o 
   7   2   5       12.66       10.58      3.42 o 
   8   2   5      197.85      194.10     13.83 o 
  -7   3   5        1.81        2.63      6.06 o 
  -6   3   5      508.85      471.33     22.54 o 
  -5   3   5      226.45      202.77      9.93 o 
  -4   3   5      219.63      212.20      8.42 o 
  -3   3   5      366.17      375.64     12.71 o 
  -2   3   5     1276.39     1204.62     22.38 o 
  -1   3   5     1344.38     1407.74     25.24 o 
   0   3   5     3481.84     3587.41     59.51 o 
   1   3   5     2431.14     2341.65     39.49 o 
   2   3   5     1502.48     1504.00     33.67 o 
   3   3   5       75.77       72.67      3.03 o 
   4   3   5     1388.41     1402.02     25.28 o 
   5   3   5      310.71      306.83      8.17 o 
   6   3   5      231.54      207.25      6.95 o 
   7   3   5      180.99      187.74      7.15 o 
   8   3   5      279.80      273.73     16.85 o 
   9   3   5        2.15       -5.63      6.02 o 
  -7   4   5       65.55       60.62     10.31 o 
  -6   4   5      355.72      328.51     19.27 o 
  -5   4   5       33.67       36.71      5.54 o 
  -4   4   5        4.00        8.86      3.87 o 
  -3   4   5     1271.54     1255.65     24.02 o 
  -2   4   5      636.87      629.20     13.49 o 
  -1   4   5      757.05      830.97     16.34 o 
   0   4   5     2046.62     1953.57     33.99 o 
   1   4   5     2556.32     2719.39     46.00 o 
   2   4   5       84.30       90.63      3.35 o 
   3   4   5     1744.22     1812.08     31.49 o 
   4   4   5      894.29      956.35     21.43 o 
   5   4   5       39.38       39.67      3.58 o 
   6   4   5       97.65      110.32      5.25 o 
   7   4   5     1148.44     1172.87     42.18 o 
   8   4   5       94.87       98.74     11.02 o 
   9   4   5       82.02       87.78     11.48 o 
  -6   5   5       63.17       63.56     10.01 o 
  -5   5   5       18.34       17.89      9.43 o 
  -4   5   5      257.85      254.83     11.53 o 
  -3   5   5       56.54       64.48      6.04 o 
  -2   5   5        3.39        4.53      2.12 o 
  -1   5   5      263.10      229.24      7.38 o 
   0   5   5     2989.79     3062.96     51.93 o 
   1   5   5        2.12        1.26      1.54 o 
   2   5   5      312.42      309.14      7.59 o 
   3   5   5     2248.68     2203.51     38.10 o 
   4   5   5      307.06      316.45      8.09 o 
   5   5   5      188.70      193.72     11.35 o 
   6   5   5      207.26      246.38     40.68 o 
   8   5   5        5.40       11.50      6.52 o 
   9   5   5      110.09      101.07     12.43 o 
  -6   6   5       41.67       50.35     10.48 o 
  -5   6   5      153.56      160.38     11.16 o 
  -4   6   5       79.86       85.72      7.86 o 
  -3   6   5        7.77        6.90      3.92 o 
  -2   6   5      426.62      385.24     13.51 o 
  -1   6   5      969.03      995.28     19.72 o 
   0   6   5      298.95      308.44      8.27 o 
   1   6   5      628.50      664.78     13.96 o 
   2   6   5      377.47      349.38      8.65 o 
   3   6   5      542.66      545.10     12.05 o 
   4   6   5      332.33      349.74      8.91 o 
   5   6   5      640.90      692.95     26.40 o 
   6   6   5      320.25      404.37     31.07 o 
   7   6   5        6.24       -2.44      5.03 o 
   8   6   5       78.37       84.01     10.92 o 
   9   6   5      207.51      224.00     17.63 o 
  -5   7   5      112.97      131.90     10.41 o 
  -4   7   5       59.06       69.84      7.90 o 
  -3   7   5       57.51       68.87      7.18 o 
  -2   7   5      221.95      218.37     10.51 o 
  -1   7   5       91.47       98.87      7.08 o 
   0   7   5      151.87      149.84      5.84 o 
   1   7   5      528.46      541.60     12.38 o 
   2   7   5      500.85      472.93     11.14 o 
   3   7   5      613.88      572.46     12.81 o 
   4   7   5      981.72      985.55     19.79 o 
   5   7   5      269.73      281.50      8.56 o 
   6   7   5       14.06        8.81      4.43 o 
   7   7   5       22.59       47.94      8.78 o 
   8   7   5      174.63      211.45     16.09 o 
   9   7   5       11.51       15.02      7.85 o 
  -4   8   5       27.92       36.25      7.30 o 
  -3   8   5      110.18      126.11     15.04 o 
  -2   8   5        7.43        9.65      4.84 o 
  -1   8   5       72.71       73.48      6.81 o 
   0   8   5      232.24      262.21     15.35 o 
   1   8   5      162.47      161.13      6.28 o 
   2   8   5        0.06       -1.89      2.16 o 
   3   8   5      847.94      835.17     17.45 o 
   4   8   5      159.15      168.15      9.31 o 
   5   8   5        1.12        1.14      3.81 o 
   6   8   5       84.59       72.14      9.67 o 
   7   8   5      247.34      317.91     19.55 o 
   8   8   5       39.53       54.15     10.16 o 
   9   8   5       13.24        4.88      7.53 o 
  -3   9   5       73.06       79.33      8.82 o 
  -2   9   5        0.28       -2.95      4.54 o 
  -1   9   5      232.14      230.52     11.73 o 
   0   9   5      357.83      385.61     14.21 o 
   1   9   5        2.77        8.36      3.90 o 
   2   9   5      550.96      542.33     17.65 o 
   3   9   5      189.94      189.81     12.82 o 
   4   9   5      234.27      222.50      7.83 o 
   5   9   5      191.73      182.35      9.66 o 
   6   9   5       13.96       16.42      7.01 o 
   7   9   5       26.64       14.99      8.28 o 
   8   9   5        0.43       -3.06      7.42 o 
  -2  10   5       61.17       63.80      8.36 o 
  -1  10   5      174.80      165.43     10.60 o 
   0  10   5       16.41       30.20      9.30 o 
   1  10   5       47.88       52.10      6.45 o 
   2  10   5      256.25      243.18     10.94 o 
   3  10   5       71.07       82.78     11.43 o 
   4  10   5      459.11      436.08     27.53 o 
   5  10   5      109.37      112.94      9.69 o 
   6  10   5       35.83       37.93      8.80 o 
   7  10   5        2.82       -3.34      5.95 o 
   8  10   5       74.04       74.02     12.45 o 
  -1  11   5       16.59        5.38      5.69 o 
   0  11   5       33.66       37.89      6.82 o 
   1  11   5      225.76      220.97     11.41 o 
   2  11   5       48.07       51.37      7.91 o 
   3  11   5       75.28       86.88     12.30 o 
   4  11   5        2.18        4.53      6.45 o 
   5  11   5      142.80      131.64     12.17 o 
   6  11   5        7.13        4.64      6.73 o 
   7  11   5       13.96        2.33      8.11 o 
   0  12   5       98.52       77.91      8.78 o 
   1  12   5        9.72       10.56      5.35 o 
   2  12   5        3.33        5.67      7.72 o 
   3  12   5      102.59       97.88     13.96 o 
   4  12   5       45.52       46.69     11.22 o 
   6  12   5       27.02       20.04      8.46 o 
  -3 -11   6        6.27        1.66      6.36 o 
  -2 -11   6       33.07       50.44     10.94 o 
  -1 -11   6        4.68        3.37      8.26 o 
  -5 -10   6        1.38       -3.80      3.99 o 
  -4 -10   6        4.43       -0.09      5.98 o 
  -3 -10   6       49.96       53.33      9.88 o 
  -2 -10   6       31.57       33.07      8.52 o 
  -1 -10   6        0.05       -1.34      6.93 o 
   0 -10   6      101.49       83.60      8.69 o 
   1 -10   6       31.47       26.51      6.89 o 
  -6  -9   6       22.59       19.62      5.42 o 
  -5  -9   6        1.15       -3.62      3.52 o 
  -4  -9   6      168.02      152.41      9.05 o 
  -3  -9   6      114.31      120.21     12.28 o 
  -2  -9   6        0.58       -0.50      5.57 o 
  -1  -9   6      116.30      131.73     12.86 o 
   0  -9   6      154.87      155.80     10.18 o 
   1  -9   6        0.21       -5.22      5.10 o 
   2  -9   6      101.25       93.73     13.60 o 
   3  -9   6        3.49       -5.28      5.81 o 
  -7  -8   6      153.77      146.56      9.91 o 
  -6  -8   6        5.95       -0.42      4.07 o 
  -5  -8   6       45.55       56.17     12.93 o 
  -4  -8   6      133.39      151.41     12.90 o 
  -3  -8   6        0.12        2.77      3.70 o 
  -2  -8   6       84.04      106.86     10.81 o 
  -1  -8   6      197.80      190.52     10.04 o 
   0  -8   6       54.86       48.40      6.29 o 
   1  -8   6       15.71       20.51      7.31 o 
   2  -8   6      267.46      293.91     17.24 o 
   3  -8   6       77.29       88.36     18.42 o 
   4  -8   6        0.82       13.82      6.31 o 
  -7  -7   6        5.60        7.56      4.58 o 
  -6  -7   6      127.54      123.74      8.38 o 
  -5  -7   6       37.26       38.93      5.38 o 
  -4  -7   6       38.98       26.09      4.57 o 
  -3  -7   6       51.09       54.05      5.32 o 
  -2  -7   6      172.38      180.08     14.16 o 
  -1  -7   6      249.01      238.72     11.91 o 
   0  -7   6        5.52       10.98      6.28 o 
   1  -7   6      190.89      200.95     10.51 o 
   2  -7   6      278.56      289.27     12.89 o 
   3  -7   6       14.31       18.99      5.57 o 
   4  -7   6       61.88       69.41      8.39 o 
   5  -7   6       23.22       12.25      7.55 o 
  -8  -6   6        0.37        0.81      4.24 o 
  -7  -6   6      104.81       88.13     11.15 o 
  -6  -6   6      117.36      117.25      8.08 o 
  -5  -6   6       19.85       22.61      4.48 o 
  -4  -6   6       62.58       55.17      5.35 o 
  -3  -6   6       28.24       29.09      4.27 o 
  -2  -6   6      390.67      407.29     12.64 o 
  -1  -6   6        0.80       -1.76      2.06 o 
   0  -6   6      270.25      256.43      7.81 o 
   1  -6   6      380.07      397.45     14.03 o 
   2  -6   6      462.83      443.21     15.62 o 
   3  -6   6      380.43      367.25     14.44 o 
   4  -6   6      146.55      132.24      9.77 o 
   5  -6   6       21.49       27.97      8.52 o 
  -8  -5   6       15.57       12.58      5.85 o 
  -7  -5   6      177.34      159.86     15.68 o 
  -6  -5   6        0.46       -0.27      3.16 o 
  -5  -5   6      221.88      217.09      9.89 o 
  -4  -5   6       41.68       55.19      6.39 o 
  -3  -5   6      175.62      177.49      7.76 o 
  -2  -5   6        3.31        3.29      2.08 o 
  -1  -5   6        2.38        1.89      1.95 o 
   0  -5   6      842.23      817.53     16.77 o 
   1  -5   6       38.29       36.24      4.53 o 
   2  -5   6      106.31       98.67      6.91 o 
   3  -5   6      892.89      903.35     24.94 o 
   4  -5   6       59.17       75.40      8.93 o 
   5  -5   6       67.29       68.92     18.88 o 
   6  -5   6       62.29       84.37     15.58 o 
  -8  -4   6       76.42      100.14      8.44 o 
  -7  -4   6      242.49      225.87     11.07 o 
  -6  -4   6       63.97       49.17      5.59 o 
  -5  -4   6      571.63      538.05     36.86 o 
  -4  -4   6      338.04      364.30     12.12 o 
  -3  -4   6       96.85       94.83      5.67 o 
  -2  -4   6      665.50      634.97     13.33 o 
  -1  -4   6     3601.82     3578.93     60.19 o 
   0  -4   6       81.15       79.32      3.95 o 
   1  -4   6       53.10       53.31      3.42 o 
   2  -4   6      815.27      809.50     21.61 o 
   3  -4   6     2647.05     2556.22     56.83 o 
   4  -4   6       28.57       31.90      5.32 o 
   5  -4   6      271.27      279.19     13.15 o 
   6  -4   6      120.96      141.10     14.96 o 
   7  -4   6        1.65       -4.61      5.41 o 
  -8  -3   6       41.00       37.45      6.22 o 
  -7  -3   6      133.88      124.11     10.81 o 
  -6  -3   6      103.96       98.97     10.96 o 
  -5  -3   6      348.76      352.95     12.36 o 
  -4  -3   6      570.06      538.21     15.42 o 
  -3  -3   6      183.92      182.85      7.52 o 
  -2  -3   6     1057.11      986.99     18.69 o 
  -1  -3   6      136.11      142.49      4.89 o 
   0  -3   6      673.43      670.41     13.96 o 
   1  -3   6      193.22      186.54      6.11 o 
   2  -3   6      433.19      466.16     10.68 o 
   3  -3   6       13.21        9.11      2.32 o 
   4  -3   6      581.68      589.93     17.84 o 
   5  -3   6      136.04      146.16      8.91 o 
   6  -3   6       94.91       86.79     12.26 o 
   7  -3   6       81.31       88.45     18.58 o 
  -8  -2   6        0.96       -5.80      3.87 o 
  -7  -2   6       67.90       80.84      7.16 o 
  -6  -2   6      169.26      149.65     16.58 o 
  -5  -2   6       86.28       96.82     19.42 o 
  -4  -2   6      580.44      609.58     31.85 o 
  -3  -2   6      233.21      231.65      8.38 o 
  -2  -2   6      433.69      457.66     12.87 o 
  -1  -2   6       37.35       56.67      4.07 o 
   0  -2   6     5979.43     6091.91     99.32 o 
   1  -2   6     1187.31     1187.69     27.98 o 
   2  -2   6       51.08       65.54      3.47 o 
   3  -2   6      988.95      970.07     19.01 o 
   4  -2   6     1003.69      969.80     19.59 o 
   5  -2   6      235.87      220.25     10.23 o 
   6  -2   6        9.66       15.39      5.01 o 
   7  -2   6      238.14      223.30     11.89 o 
   8  -2   6       71.29       87.85     15.02 o 
  -8  -1   6       42.83       38.43      6.15 o 
  -7  -1   6       21.16       24.53      4.96 o 
  -6  -1   6      190.70      208.21     25.26 o 
  -5  -1   6       65.57       69.35     16.98 o 
  -4  -1   6      269.40      264.74     14.07 o 
  -3  -1   6     1646.27     1629.50     29.04 o 
  -2  -1   6     1245.14     1423.09     25.58 o 
  -1  -1   6      380.89      397.46      8.89 o 
   0  -1   6     5686.98     5976.11     97.26 o 
   1  -1   6      527.85      533.56     11.01 o 
   2  -1   6     1301.49     1355.98     24.45 o 
   3  -1   6     1252.10     1280.99     23.73 o 
   4  -1   6       80.79       86.76      4.40 o 
   5  -1   6        1.69        0.13      2.41 o 
   6  -1   6      173.06      181.84     15.52 o 
   7  -1   6      243.00      245.10     12.03 o 
   8  -1   6        6.26       11.37      9.49 o 
  -8   0   6      142.05      132.59     13.68 o 
  -7   0   6      113.45       94.09      7.51 o 
  -6   0   6       69.10       67.75      6.12 o 
  -5   0   6      273.70      287.24     10.86 o 
  -4   0   6       80.27       77.55      5.48 o 
  -3   0   6        0.14        0.17      1.84 o 
  -2   0   6       25.06       37.45      2.82 o 
  -1   0   6     2370.76     2415.31     40.98 o 
   0   0   6     1805.05     1919.56     32.87 o 
   1   0   6      309.78      296.33      7.45 o 
   2   0   6     2967.58     3003.53     50.35 o 
   3   0   6      161.26      137.69      4.70 o 
   4   0   6      257.54      268.27      7.54 o 
   5   0   6      325.28      322.64     12.42 o 
   6   0   6       35.55       32.66      5.22 o 
   7   0   6       63.20       58.52      6.37 o 
   8   0   6       46.41       45.59     11.02 o 
  -7   1   6       25.26       19.42      8.00 o 
  -6   1   6      137.91      143.68     28.82 o 
  -5   1   6      249.79      245.76     10.01 o 
  -4   1   6       58.04       52.08      4.47 o 
  -3   1   6      633.62      619.84     13.29 o 
  -2   1   6     1298.20     1253.78     23.43 o 
  -1   1   6      152.53      127.12      4.67 o 
   0   1   6      269.80      264.33      6.38 o 
   1   1   6      510.12      487.88     21.22 o 
   2   1   6      861.45      858.31     21.02 o 
   3   1   6      768.89      852.66     16.23 o 
   4   1   6     1373.26     1329.56     24.45 o 
   5   1   6      571.13      553.03     14.52 o 
   6   1   6      345.84      331.11      9.39 o 
   7   1   6      111.30      107.15      7.72 o 
   8   1   6       65.01       92.98     12.99 o 
  -7   2   6      314.22      302.77     18.77 o 
  -6   2   6      624.00      627.20     27.31 o 
  -5   2   6       81.30       80.84      6.10 o 
  -4   2   6      750.25      760.79     17.52 o 
  -3   2   6      547.85      566.71     12.74 o 
  -2   2   6      801.59      831.39     16.46 o 
  -1   2   6     1392.41     1481.09     26.54 o 
   0   2   6     2584.85     2634.90     44.42 o 
   1   2   6      705.71      720.41     18.21 o 
   2   2   6      314.60      323.35     10.27 o 
   3   2   6      154.28      143.80      7.69 o 
   4   2   6      515.70      516.26     11.12 o 
   5   2   6       27.67       20.37      2.64 o 
   6   2   6      221.99      211.41      7.13 o 
   7   2   6       25.42       28.87      4.97 o 
   8   2   6       26.36       37.56      7.64 o 
  -7   3   6      396.39      411.46     22.70 o 
  -6   3   6      111.74      109.29     11.63 o 
  -5   3   6      163.01      158.37     12.00 o 
  -4   3   6      595.57      591.31     14.31 o 
  -3   3   6      296.11      273.01     15.20 o 
  -2   3   6        3.50        4.17      2.08 o 
  -1   3   6     4200.11     4085.22     68.05 o 
   0   3   6      456.82      413.16      9.24 o 
   1   3   6       79.04       85.68      3.12 o 
   2   3   6       10.99        2.60      3.67 o 
   3   3   6     2394.54     2348.81     51.20 o 
   4   3   6       11.28       12.66      1.97 o 
   5   3   6      554.49      571.40     12.57 o 
   6   3   6      929.76      952.66     25.34 o 
   7   3   6      633.10      661.29     27.25 o 
   8   3   6        0.96       -2.98      5.50 o 
   9   3   6      170.31      205.02     15.71 o 
  -6   4   6        0.83        3.41      6.11 o 
  -5   4   6      345.35      336.82     26.31 o 
  -4   4   6      410.28      430.94     14.92 o 
  -3   4   6       35.77       32.33      3.45 o 
  -2   4   6      517.14      527.10     12.14 o 
  -1   4   6     2609.65     2580.52     44.53 o 
   0   4   6     1201.42     1333.33     24.39 o 
   1   4   6        1.79        1.71      1.44 o 
   2   4   6      875.99      857.62     16.26 o 
   3   4   6     2713.30     2690.02     45.61 o 
   4   4   6      201.83      223.89      6.25 o 
   5   4   6      967.42      990.28     25.51 o 
   6   4   6      267.50      272.74     11.83 o 
   7   4   6        0.64        5.74      4.05 o 
   8   4   6      170.78      160.83     13.42 o 
   9   4   6       97.84      105.00     12.58 o 
  -6   5   6      103.06      122.73     13.40 o 
  -5   5   6      285.87      288.39     13.10 o 
  -4   5   6       14.95       16.02      4.64 o 
  -3   5   6      465.08      466.84     15.43 o 
  -2   5   6      648.49      663.26     14.62 o 
  -1   5   6      693.66      648.26     14.02 o 
   0   5   6      764.45      725.44     14.95 o 
   1   5   6      412.56      380.02     15.80 o 
   2   5   6      962.56      913.06     17.62 o 
   3   5   6       45.85       55.28      2.99 o 
   4   5   6      498.25      490.92     15.03 o 
   5   5   6      517.02      550.86     16.88 o 
   6   5   6       50.71       42.70      5.47 o 
   7   5   6       43.78       48.36      6.13 o 
   8   5   6      215.68      229.16     16.01 o 
   9   5   6      106.48      109.47     12.69 o 
  -5   6   6       82.43       94.16      8.93 o 
  -4   6   6       85.86       74.64      7.45 o 
  -3   6   6        3.71        4.31      3.72 o 
  -2   6   6      475.21      460.01     30.44 o 
  -1   6   6        9.32       10.27      4.20 o 
   0   6   6     1360.64     1451.81     27.07 o 
   1   6   6      113.46      108.15      5.53 o 
   2   6   6        9.94       16.25      2.40 o 
   3   6   6      172.25      178.79      8.57 o 
   4   6   6      619.33      600.26     17.79 o 
   5   6   6       14.60       21.36      4.61 o 
   6   6   6      267.65      270.11     16.78 o 
   7   6   6       17.39       23.62      7.21 o 
   8   6   6      112.41      140.38     13.53 o 
   9   6   6       21.99       12.02      8.03 o 
  -5   7   6       34.50       39.40      7.52 o 
  -4   7   6      308.16      323.51     14.18 o 
  -3   7   6       99.25      114.80      8.59 o 
  -2   7   6       28.14       26.65      5.18 o 
  -1   7   6      201.29      197.40      9.75 o 
   0   7   6      709.23      715.44     15.53 o 
   1   7   6       73.51       82.69      6.53 o 
   2   7   6      164.99      162.78      5.93 o 
   3   7   6     2111.72     2078.56     47.63 o 
   4   7   6      141.54      142.30      8.23 o 
   5   7   6       48.86       61.73      7.13 o 
   6   7   6      415.60      435.75     15.56 o 
   7   7   6      195.40      294.92     17.93 o 
   8   7   6       36.93       59.95     10.33 o 
   9   7   6       38.62       20.93      8.54 o 
  -4   8   6       85.39       78.42      8.69 o 
  -3   8   6        6.20        2.82      4.81 o 
  -2   8   6        1.46       -0.82      4.09 o 
  -1   8   6       47.15       44.27      5.86 o 
   0   8   6      284.41      251.64     10.80 o 
   1   8   6        4.01        4.10      2.50 o 
   2   8   6      463.56      480.73     11.87 o 
   3   8   6      186.11      194.21      9.48 o 
   4   8   6       80.99       70.57     11.50 o 
   5   8   6      227.41      233.20     15.54 o 
   6   8   6       37.78       50.68      9.79 o 
   7   8   6       25.24       25.78      8.03 o 
   8   8   6       13.60       22.83      8.07 o 
  -3   9   6      186.38      182.59     11.71 o 
  -2   9   6       84.50       87.20      8.32 o 
  -1   9   6       34.96       36.43      6.20 o 
   0   9   6        0.44        7.43      4.12 o 
   1   9   6       56.48       66.43      6.24 o 
   2   9   6      215.06      233.10     10.33 o 
   3   9   6       27.41       29.66      5.03 o 
   4   9   6      831.82      829.67     23.57 o 
   5   9   6      332.20      332.24     13.72 o 
   6   9   6        4.23        2.35      6.13 o 
   7   9   6      142.58      158.81     14.48 o 
   8   9   6       63.58       80.02     12.30 o 
  -2  10   6       71.41       81.73      8.93 o 
  -1  10   6       11.30        8.27      5.04 o 
   0  10   6       23.38       36.95      6.21 o 
   1  10   6      266.89      274.38     12.06 o 
   2  10   6       42.69       57.78     10.79 o 
   3  10   6      126.32      123.71      8.31 o 
   4  10   6      381.31      371.34     14.48 o 
   5  10   6       78.07       66.19      7.07 o 
   6  10   6        7.18       16.42      7.12 o 
   7  10   6       80.36       78.59     11.48 o 
   8  10   6       59.86       82.13     12.56 o 
  -1  11   6       19.07       15.61      6.24 o 
   0  11   6      133.62      165.93     10.69 o 
   1  11   6       46.63       33.03     10.23 o 
   2  11   6        6.04        2.65      7.38 o 
   3  11   6       58.25       45.80     10.68 o 
   4  11   6       15.48       29.23      9.23 o 
   5  11   6        3.94        7.16      4.75 o 
   6  11   6        6.08        2.16      7.23 o 
   7  11   6       85.88       79.95     11.89 o 
   1  12   6        7.11       20.15     10.55 o 
   2  12   6       14.71       13.87      9.62 o 
   3  12   6       42.67       45.26     11.43 o 
   4  12   6        6.43        2.52      7.94 o 
   6  12   6       22.90       30.05      8.91 o 
  -4 -10   7       38.38       34.73      8.97 o 
  -3 -10   7       11.08       13.16      7.46 o 
  -2 -10   7       49.63       32.96      9.28 o 
  -1 -10   7       15.03       19.76      8.35 o 
   0 -10   7       13.57       14.41      8.20 o 
   1 -10   7        7.14       11.32      6.62 o 
  -6  -9   7        8.27        6.09      5.14 o 
  -5  -9   7       27.48       27.51      5.50 o 
  -4  -9   7       79.11       75.98      7.22 o 
  -3  -9   7        7.95        8.95      6.26 o 
  -2  -9   7      201.29      193.09     15.21 o 
  -1  -9   7       76.49      112.03     12.10 o 
   0  -9   7       13.59        5.25      5.10 o 
   1  -9   7       53.47       59.73      7.91 o 
   2  -9   7      149.03      142.02     19.45 o 
  -6  -8   7       40.16       34.17      6.12 o 
  -5  -8   7       66.23       67.62      6.96 o 
  -4  -8   7       15.44       11.37      5.08 o 
  -3  -8   7      149.69      150.86      8.57 o 
  -2  -8   7      123.20      133.72     12.12 o 
  -1  -8   7       10.81        6.15      6.00 o 
   0  -8   7       14.19       15.68      5.76 o 
   1  -8   7      119.24      132.58     11.50 o 
   2  -8   7       10.41       15.77      5.84 o 
   3  -8   7        6.07        3.80      5.73 o 
  -7  -7   7      147.86      145.66     10.41 o 
  -6  -7   7       36.06       32.96      6.75 o 
  -5  -7   7        3.10        4.67      3.86 o 
  -4  -7   7      117.04      106.34      7.50 o 
  -3  -7   7      197.50      189.12      9.02 o 
  -2  -7   7       32.71       40.50      6.45 o 
  -1  -7   7      296.30      291.87     14.98 o 
   0  -7   7       20.03       15.96      4.57 o 
   1  -7   7      133.04      134.19      8.86 o 
   2  -7   7        1.08       -0.73      4.20 o 
   3  -7   7      194.30      189.04     11.40 o 
   4  -7   7       65.56       76.50      8.86 o 
  -7  -6   7        4.04       -2.06      3.81 o 
  -6  -6   7        0.05       -1.05      3.52 o 
  -5  -6   7      234.32      252.86     11.00 o 
  -4  -6   7      129.23      123.15      7.55 o 
  -3  -6   7      164.01      169.14     11.59 o 
  -2  -6   7      122.07      118.53      6.78 o 
  -1  -6   7      115.42      117.97      5.47 o 
   0  -6   7      152.57      158.30     10.03 o 
   1  -6   7       87.25       86.49      6.95 o 
   2  -6   7      701.10      708.45     21.52 o 
   3  -6   7       89.06       96.89      8.73 o 
   4  -6   7        0.20       -5.65      8.23 o 
   5  -6   7       21.06       25.38      6.82 o 
  -7  -5   7       13.57       15.44      4.79 o 
  -6  -5   7      332.42      291.11     12.38 o 
  -5  -5   7     1067.04     1081.26     27.78 o 
  -4  -5   7       80.45       65.97      5.84 o 
  -3  -5   7      381.34      388.75     12.69 o 
  -2  -5   7       62.49       71.21      5.21 o 
  -1  -5   7      541.45      517.82     12.16 o 
   0  -5   7        0.31        1.02      3.02 o 
   1  -5   7      121.53      122.22      7.40 o 
   2  -5   7     1079.87     1113.32     28.79 o 
   3  -5   7        1.55        5.33      4.08 o 
   4  -5   7       79.93       66.43      9.18 o 
   5  -5   7      151.80      159.44     10.62 o 
   6  -5   7       13.79        8.63      5.95 o 
  -7  -4   7        0.61        3.21      3.94 o 
  -6  -4   7      230.11      218.02     10.27 o 
  -5  -4   7      234.60      223.08     10.72 o 
  -4  -4   7       53.28       63.33      5.53 o 
  -3  -4   7      384.76      358.19     11.70 o 
  -2  -4   7      759.49      781.75     19.78 o 
  -1  -4   7       13.41       21.77      2.82 o 
   0  -4   7       52.49       55.08      4.79 o 
   1  -4   7      389.31      396.93      9.91 o 
   2  -4   7       95.48       83.76      6.20 o 
   3  -4   7      663.51      648.19     26.70 o 
   4  -4   7      385.13      399.42     14.98 o 
   5  -4   7      156.22      170.52     10.27 o 
   6  -4   7        3.88        4.07      5.31 o 
  -8  -3   7        0.76       -0.51      4.37 o 
  -7  -3   7      184.38      192.23     13.79 o 
  -6  -3   7      175.46      177.50      9.76 o 
  -5  -3   7       22.54       13.21      3.81 o 
  -4  -3   7      765.44      788.76     26.55 o 
  -3  -3   7      198.19      211.78      8.40 o 
  -2  -3   7       89.77       90.99      4.59 o 
  -1  -3   7     1181.98     1288.45     23.92 o 
   0  -3   7      924.43      888.80     17.54 o 
   1  -3   7      431.27      428.29     10.27 o 
   2  -3   7       25.92       23.78      2.78 o 
   3  -3   7     1220.28     1217.13     31.45 o 
   4  -3   7      250.20      243.97     10.48 o 
   5  -3   7        0.51       -3.52      3.90 o 
   6  -3   7      109.47       83.11      7.99 o 
   7  -3   7      145.62      128.17     17.09 o 
  -7  -2   7       29.14       21.70      5.15 o 
  -6  -2   7       52.02       45.90      6.57 o 
  -5  -2   7      219.72      218.65      9.62 o 
  -4  -2   7      686.29      716.46     19.24 o 
  -3  -2   7      241.57      249.89      9.17 o 
  -2  -2   7      262.37      264.06      7.22 o 
  -1  -2   7     2215.88     2337.38     40.30 o 
   0  -2   7      455.02      440.45     12.48 o 
   1  -2   7       91.01       93.47      5.11 o 
   2  -2   7      558.48      552.76     12.20 o 
   3  -2   7      443.89      443.15     19.55 o 
   4  -2   7       24.15       25.93      3.35 o 
   5  -2   7       95.56       97.50     21.53 o 
   6  -2   7      543.83      575.89     23.24 o 
   7  -2   7       28.03       30.55     10.38 o 
  -7  -1   7       37.14       25.60      5.44 o 
  -6  -1   7       31.83       40.89      5.59 o 
  -5  -1   7      200.59      201.85     12.33 o 
  -4  -1   7      255.74      254.17      9.70 o 
  -3  -1   7       30.74       37.41      4.00 o 
  -2  -1   7      296.60      286.31      7.66 o 
  -1  -1   7     1088.74     1162.87     21.58 o 
   0  -1   7       12.44       12.95      2.01 o 
   1  -1   7      707.37      709.67     14.18 o 
   2  -1   7     1547.41     1582.86     28.37 o 
   3  -1   7       84.85       93.01      4.39 o 
   4  -1   7      648.61      661.79     14.58 o 
   5  -1   7      902.19      892.30     18.86 o 
   6  -1   7       15.41        6.14      3.97 o 
   7  -1   7       12.60       18.60      9.32 o 
   8  -1   7      132.55      139.95     17.06 o 
  -7   0   7       39.87       41.69      7.56 o 
  -6   0   7      113.44      117.20      7.77 o 
  -5   0   7       11.33        4.23      3.68 o 
  -4   0   7       21.09       20.34      3.76 o 
  -3   0   7      358.58      341.24     15.08 o 
  -2   0   7      855.48      789.68     15.95 o 
  -1   0   7      396.94      432.44      9.77 o 
   0   0   7     1003.01      959.90     18.00 o 
   1   0   7     2175.97     2148.12     36.87 o 
   2   0   7     1811.60     1848.54     32.31 o 
   3   0   7      396.61      405.66      9.51 o 
   4   0   7      820.19      809.47     17.44 o 
   5   0   7      258.34      267.72      8.16 o 
   6   0   7       75.05       88.00      7.00 o 
   7   0   7      300.32      302.73     20.60 o 
   8   0   7       70.80       96.48     13.85 o 
  -7   1   7      120.36      129.34     13.12 o 
  -6   1   7      185.26      160.78      9.02 o 
  -5   1   7        0.21       -2.66      4.33 o 
  -4   1   7       36.42       43.06      4.68 o 
  -3   1   7      584.15      581.28     13.01 o 
  -2   1   7      190.29      183.50      6.03 o 
  -1   1   7      811.75      855.26     23.42 o 
   0   1   7      819.40      794.43     15.32 o 
   1   1   7      693.95      659.49     12.86 o 
   2   1   7      323.61      318.19     10.59 o 
   3   1   7       43.39       26.60      2.22 o 
   4   1   7      253.14      243.14      6.90 o 
   5   1   7        7.59        7.91      3.37 o 
   6   1   7      466.02      464.82     15.68 o 
   7   1   7        2.75        4.49      3.90 o 
   8   1   7       11.06       11.95      8.11 o 
  -7   2   7      107.58       81.46     11.46 o 
  -6   2   7       32.94       19.87      7.10 o 
  -5   2   7      360.06      343.79     12.41 o 
  -4   2   7      677.86      690.00     15.43 o 
  -3   2   7       54.13       50.73      3.83 o 
  -2   2   7      178.81      194.70      6.35 o 
  -1   2   7      274.59      241.73      6.89 o 
   0   2   7     1850.46     1898.95     35.44 o 
   1   2   7      127.22      145.40      6.64 o 
   2   2   7      867.79      850.32     28.28 o 
   3   2   7     1640.59     1609.21     37.01 o 
   4   2   7      108.60      118.03      7.51 o 
   5   2   7      368.58      385.45     21.09 o 
   6   2   7      513.00      507.75     16.36 o 
   7   2   7      103.65      100.51      8.78 o 
   8   2   7       57.47       40.52      6.18 o 
  -6   3   7       23.02       13.10      6.88 o 
  -5   3   7      628.00      653.76     27.42 o 
  -4   3   7        1.16        2.35      2.70 o 
  -3   3   7        6.88        4.90      2.96 o 
  -2   3   7      868.67      878.24     17.85 o 
  -1   3   7        5.46        8.63      3.34 o 
   0   3   7      423.23      490.42     10.74 o 
   1   3   7      506.84      511.83     10.57 o 
   2   3   7     1799.46     1715.87     38.98 o 
   3   3   7      715.92      674.49     18.42 o 
   4   3   7       34.67       25.68      4.03 o 
   5   3   7      462.30      433.45     14.95 o 
   6   3   7      280.59      284.61     11.65 o 
   7   3   7       61.88       66.93      6.65 o 
   8   3   7      275.77      285.16     13.85 o 
   9   3   7       11.91       10.27      7.21 o 
  -6   4   7      123.84      137.88     13.33 o 
  -5   4   7      261.49      289.46     16.85 o 
  -4   4   7       28.18       30.96      6.44 o 
  -3   4   7     1659.74     1649.29     31.00 o 
  -2   4   7      999.24     1023.52     20.41 o 
  -1   4   7        0.90        6.89      2.19 o 
   0   4   7       68.12       83.54      4.04 o 
   1   4   7      377.83      369.31      8.62 o 
   2   4   7      545.32      505.11     15.09 o 
   3   4   7      188.12      205.52      8.78 o 
   4   4   7      640.15      612.58     17.61 o 
   5   4   7      374.49      360.19     12.77 o 
   6   4   7      302.88      283.64     25.61 o 
   7   4   7      362.35      355.40     13.95 o 
   8   4   7      302.66      325.87     19.52 o 
   9   4   7        1.63        0.69      6.19 o 
  -6   5   7      109.03      128.24     13.42 o 
  -5   5   7        3.63       -2.91      5.59 o 
  -4   5   7       83.09       84.56      7.52 o 
  -3   5   7        6.22        9.62      3.96 o 
  -2   5   7      208.02      202.52      7.12 o 
  -1   5   7      165.21      170.13      7.04 o 
   0   5   7       50.52       46.29      3.38 o 
   1   5   7       64.53       93.91      4.26 o 
   2   5   7       91.82       81.87      8.10 o 
   3   5   7      142.23      121.39     13.43 o 
   4   5   7      516.42      497.88     15.55 o 
   5   5   7        8.07       10.75      5.60 o 
   6   5   7       56.88       51.29      6.08 o 
   7   5   7      399.91      389.53     14.69 o 
   8   5   7       44.59       41.14      8.87 o 
   9   5   7       38.77       30.31      8.76 o 
  -5   6   7      131.50      147.10     10.37 o 
  -4   6   7       72.91       83.16      7.91 o 
  -3   6   7      139.15      140.94     27.68 o 
  -2   6   7      261.57      254.99     11.62 o 
  -1   6   7      651.22      638.24     14.45 o 
   0   6   7      277.02      273.23     11.83 o 
   1   6   7        0.23        2.88      2.12 o 
   2   6   7      208.34      210.08     12.34 o 
   3   6   7      705.36      676.86     19.61 o 
   4   6   7        0.68       -0.21      3.37 o 
   5   6   7      251.25      225.58     19.66 o 
   6   6   7       42.01       38.16      5.70 o 
   7   6   7      372.57      391.96     15.37 o 
   8   6   7        1.51        2.85      5.52 o 
   9   6   7       84.72       90.74     12.75 o 
  -4   7   7        2.36       -0.52      9.58 o 
  -3   7   7        8.14        5.08      4.42 o 
  -2   7   7       56.15       73.71      8.26 o 
  -1   7   7      256.67      281.02     13.73 o 
   0   7   7       79.57       73.26      4.53 o 
   1   7   7      170.93      164.23      8.40 o 
   2   7   7      242.81      254.11     10.72 o 
   3   7   7      313.41      297.71     13.58 o 
   4   7   7      101.97      105.60      7.58 o 
   5   7   7      151.43      142.95     10.15 o 
   6   7   7        3.25        5.88      4.36 o 
   7   7   7      137.83      133.74     12.77 o 
   8   7   7       93.73       98.70     12.38 o 
   9   7   7       20.31       17.39      8.39 o 
  -4   8   7       21.22       16.63      6.18 o 
  -3   8   7       59.58       66.71     11.04 o 
  -2   8   7       43.90       73.45      7.43 o 
  -1   8   7       27.35       28.53      5.42 o 
   0   8   7       46.46       54.72      5.91 o 
   1   8   7      118.20      138.01      8.08 o 
   2   8   7        0.96        5.88      3.63 o 
   3   8   7       24.66       21.14      4.62 o 
   4   8   7      156.70      166.24      9.30 o 
   5   8   7      153.74      159.02      9.42 o 
   6   8   7       37.32       35.91      6.30 o 
   7   8   7      127.73      141.72     13.74 o 
   8   8   7       38.47       72.57     11.37 o 
  -3   9   7       41.22       51.32      8.83 o 
  -2   9   7        5.79        5.93      5.61 o 
  -1   9   7       92.83       96.30      9.51 o 
   0   9   7      449.47      430.93     15.66 o 
   1   9   7       65.99      105.22     13.22 o 
   2   9   7        9.46        7.43      4.21 o 
   3   9   7       11.77        4.91      4.05 o 
   4   9   7     1099.00     1041.47     30.78 o 
   5   9   7       12.97       14.13      7.78 o 
   6   9   7      230.56      241.23     27.24 o 
   7   9   7       58.57       65.61     10.79 o 
   8   9   7        0.43       10.72      8.26 o 
  -2  10   7        1.87        5.02      5.64 o 
  -1  10   7      124.04      136.16      9.94 o 
   0  10   7      145.42      136.02     16.03 o 
   1  10   7       14.13        5.74      8.11 o 
   2  10   7       35.17       49.34     10.83 o 
   3  10   7      106.33       98.85      8.77 o 
   4  10   7        1.35       -0.89      4.17 o 
   5  10   7       30.21       32.80     14.34 o 
   6  10   7      213.30      221.93     16.33 o 
   7  10   7       36.95       42.05      9.82 o 
  -1  11   7       57.94       49.47     13.07 o 
   0  11   7       12.69        9.69      9.56 o 
   1  11   7      128.87      119.41     15.86 o 
   2  11   7      130.54      141.18     16.16 o 
   3  11   7       56.00       73.85     12.62 o 
   4  11   7        0.79       14.65      8.39 o 
   5  11   7      163.97      140.22      9.88 o 
   6  11   7      105.43      117.10     12.79 o 
   7  11   7       18.21       25.78      9.38 o 
   1  12   7       12.88       16.12     10.18 o 
   2  12   7       62.82       52.32     12.75 o 
   3  12   7        9.43       20.65      9.30 o 
   4  12   7       28.36       10.77      8.87 o 
   5  12   7       21.73       21.19      9.13 o 
  -3 -10   8       54.21       49.88     10.31 o 
  -2 -10   8       54.57       79.44     12.19 o 
  -1 -10   8        8.41       -0.43      7.31 o 
  -5  -9   8       21.59       25.68      6.76 o 
  -4  -9   8       68.94       60.44      6.78 o 
  -3  -9   8       61.55       60.11     10.57 o 
  -2  -9   8        1.35        1.73      6.43 o 
  -1  -9   8        4.13        7.87      6.56 o 
   0  -9   8       28.98       36.50      9.23 o 
   1  -9   8      103.37      103.87      9.83 o 
   2  -9   8        5.21        1.05      5.83 o 
  -6  -8   8       18.59       19.12      8.72 o 
  -5  -8   8        6.03        3.25      4.41 o 
  -4  -8   8       41.87       40.56      5.81 o 
  -3  -8   8       92.70      103.00     11.47 o 
  -2  -8   8        0.31       -0.88      5.13 o 
  -1  -8   8      102.19      137.45     12.84 o 
   0  -8   8       89.96      106.18      8.80 o 
   1  -8   8        5.57        3.10      4.69 o 
   2  -8   8       69.06       66.40     17.93 o 
   3  -8   8       74.51       89.09     10.11 o 
  -6  -7   8        0.72        1.20      4.04 o 
  -5  -7   8        5.20        7.43      4.32 o 
  -4  -7   8      104.03       91.43      7.38 o 
  -3  -7   8       13.54       11.07      4.20 o 
  -2  -7   8      344.60      335.37     23.35 o 
  -1  -7   8       43.65       64.89      9.08 o 
   0  -7   8       23.26       25.79      5.27 o 
   1  -7   8       18.93       21.38      5.47 o 
   2  -7   8       56.79       65.70      7.42 o 
   3  -7   8       38.31       31.48      9.23 o 
   4  -7   8        1.16       -1.57      8.78 o 
  -7  -6   8        0.62       -3.12      4.03 o 
  -6  -6   8      147.09      125.85     12.58 o 
  -5  -6   8       50.78       62.57      6.57 o 
  -4  -6   8       16.18       14.72      4.41 o 
  -3  -6   8      201.90      190.24     12.39 o 
  -2  -6   8      248.75      252.31     10.20 o 
  -1  -6   8      102.39       92.13      9.09 o 
   0  -6   8        0.86        1.82      3.57 o 
   1  -6   8        3.35        3.89      3.94 o 
   2  -6   8      121.18      131.10     10.52 o 
   3  -6   8        2.69       -0.11      4.64 o 
   4  -6   8       31.62       32.93      6.54 o 
   5  -6   8       76.17       72.45      8.82 o 
  -7  -5   8       20.63       15.35      4.88 o 
  -6  -5   8      150.94      145.76      9.18 o 
  -5  -5   8        4.33        2.38      6.77 o 
  -4  -5   8       21.00       28.82      4.78 o 
  -3  -5   8      684.65      656.04     22.03 o 
  -2  -5   8        1.15        4.14      3.05 o 
  -1  -5   8      192.78      193.08      6.89 o 
   0  -5   8       81.27       82.54      4.81 o 
   1  -5   8       25.16       23.91      4.52 o 
   2  -5   8        0.01        0.88      4.83 o 
   3  -5   8        6.73        7.12      4.70 o 
   4  -5   8      118.44      111.07     11.62 o 
   5  -5   8       43.61       36.93      6.80 o 
   6  -5   8       12.52        9.85     10.84 o 
  -7  -4   8       88.77       78.56     10.18 o 
  -6  -4   8       34.11       27.69      5.38 o 
  -5  -4   8       77.46       82.56      7.71 o 
  -4  -4   8       20.25       26.62      4.54 o 
  -3  -4   8      462.04      455.24     14.17 o 
  -2  -4   8       21.46       21.05      3.61 o 
  -1  -4   8     1004.65     1045.42     20.77 o 
   0  -4   8      218.54      198.33      6.82 o 
   1  -4   8      118.69      124.76     12.78 o 
   2  -4   8       97.70      116.62      8.77 o 
   3  -4   8      518.69      539.20     17.26 o 
   4  -4   8      133.60      131.29     17.78 o 
   5  -4   8       61.49       51.16      6.89 o 
   6  -4   8      128.65      158.83     18.04 o 
  -7  -3   8       38.73       43.93      6.31 o 
  -6  -3   8       13.67       16.53      4.59 o 
  -5  -3   8      187.26      197.84      9.47 o 
  -4  -3   8      116.38      109.32     14.68 o 
  -3  -3   8      147.26      156.11     14.99 o 
  -2  -3   8      203.39      226.63      8.89 o 
  -1  -3   8      214.07      195.91      8.56 o 
   0  -3   8      902.32      910.98     18.29 o 
   1  -3   8        1.19       -1.02      1.92 o 
   2  -3   8      185.42      189.69      6.61 o 
   3  -3   8      226.94      216.44      9.73 o 
   4  -3   8        0.58       -4.39      3.45 o 
   5  -3   8       11.75       13.60      5.13 o 
   6  -3   8      302.22      315.80     23.43 o 
   7  -3   8        0.96        7.59      9.67 o 
  -7  -2   8        0.02        1.58      5.62 o 
  -6  -2   8       51.97       53.50      6.26 o 
  -5  -2   8      177.82      186.35      9.16 o 
  -4  -2   8        1.80        0.31      2.82 o 
  -3  -2   8        6.81        6.99      3.84 o 
  -2  -2   8      512.85      557.71     12.45 o 
  -1  -2   8      136.84      142.26      5.35 o 
   0  -2   8      682.10      703.02     14.63 o 
   1  -2   8      431.74      432.10     10.34 o 
   2  -2   8      131.86      118.75      5.74 o 
   3  -2   8       94.85      101.09      4.98 o 
   4  -2   8      400.17      406.68     10.88 o 
   5  -2   8      360.28      376.69     13.82 o 
   6  -2   8       14.83       21.98      9.47 o 
   7  -2   8      119.62       90.20     14.54 o 
  -7  -1   8        6.32       -1.55      4.11 o 
  -6  -1   8      185.36      201.87     10.34 o 
  -5  -1   8       42.53       37.40      4.98 o 
  -4  -1   8      220.24      223.71      9.33 o 
  -3  -1   8     1075.97     1087.45     45.90 o 
  -2  -1   8      275.71      280.22      7.90 o 
  -1  -1   8       15.83       16.91      2.38 o 
   0  -1   8      167.89      134.56      4.94 o 
   1  -1   8      786.06      818.30     16.26 o 
   2  -1   8     1258.50     1296.84     24.17 o 
   3  -1   8      226.02      238.17      7.27 o 
   4  -1   8     1001.22     1035.70     20.92 o 
   5  -1   8       89.77      104.63      7.27 o 
   6  -1   8        2.28        1.12      7.51 o 
   7  -1   8      347.81      347.86     23.95 o 
   8  -1   8       69.37       68.17     13.74 o 
  -7   0   8       69.05       76.19      7.57 o 
  -6   0   8       11.71       14.22      6.91 o 
  -5   0   8       23.03       22.31      4.31 o 
  -4   0   8      264.58      263.87     13.79 o 
  -3   0   8      365.87      366.04     11.91 o 
  -2   0   8       25.16       25.05      3.02 o 
  -1   0   8      625.28      609.46     12.99 o 
   0   0   8       32.08       48.56      3.03 o 
   1   0   8      103.72      109.07      4.15 o 
   2   0   8      285.52      257.01      6.89 o 
   3   0   8      558.86      524.03     12.17 o 
   4   0   8      307.89      331.92     12.23 o 
   5   0   8        3.93        4.12      3.61 o 
   6   0   8       48.21       70.04      7.66 o 
   7   0   8       87.94       91.65     13.55 o 
   8   0   8       18.50       27.42     11.20 o 
  -7   1   8       11.94       12.32      7.08 o 
  -6   1   8        0.98       -5.17      3.45 o 
  -5   1   8       51.31       60.41      5.96 o 
  -4   1   8     1141.92     1194.42     28.80 o 
  -3   1   8        2.13       -1.76      2.16 o 
  -2   1   8      726.75      757.17     15.90 o 
  -1   1   8      626.02      598.84     15.62 o 
   0   1   8      386.76      392.86     14.68 o 
   1   1   8      485.80      501.96     12.05 o 
   2   1   8     1736.23     1670.58     38.37 o 
   3   1   8      275.74      255.93      9.90 o 
   4   1   8      557.37      540.62     16.44 o 
   5   1   8      279.20      271.32     18.61 o 
   6   1   8      174.83      181.80      9.66 o 
   7   1   8        6.86        3.03      4.23 o 
   8   1   8       83.39       87.29     12.81 o 
  -6   2   8       97.53      101.92     11.39 o 
  -5   2   8      258.84      265.90     12.08 o 
  -4   2   8        0.30        6.47      3.33 o 
  -3   2   8      228.64      228.03     10.40 o 
  -2   2   8     1302.80     1300.42     24.76 o 
  -1   2   8      279.30      309.41      8.35 o 
   0   2   8      568.09      603.38     12.66 o 
   1   2   8     1540.49     1481.47     34.45 o 
   2   2   8     2755.64     2778.45     60.55 o 
   3   2   8      198.13      217.41     12.26 o 
   4   2   8     1254.99     1156.05     29.02 o 
   5   2   8      270.14      258.01     10.74 o 
   6   2   8        4.10        5.07      3.65 o 
   7   2   8        9.50       20.72      4.98 o 
   8   2   8       68.81       65.07      7.18 o 
  -6   3   8      161.43      147.29     13.57 o 
  -5   3   8      188.41      168.99     13.20 o 
  -4   3   8        2.71        2.33      3.19 o 
  -3   3   8     2660.03     2737.29     48.37 o 
  -2   3   8      867.95      833.41     17.46 o 
  -1   3   8       25.78       28.19      2.98 o 
   0   3   8      526.78      533.62     11.73 o 
   1   3   8      708.98      742.87     20.05 o 
   2   3   8      232.90      217.03     12.87 o 
   3   3   8     1789.67     1759.43     40.62 o 
   4   3   8      621.28      576.25     17.37 o 
   5   3   8       81.84       83.38      6.73 o 
   6   3   8      174.84      178.52     11.85 o 
   7   3   8      421.14      413.86     34.77 o 
   8   3   8       58.73       54.02      7.02 o 
   9   3   8       40.79       40.34      9.38 o 
  -6   4   8       74.28       78.49     11.09 o 
  -5   4   8       24.63       23.90      7.42 o 
  -4   4   8      265.11      265.58     11.53 o 
  -3   4   8      252.62      263.77      8.70 o 
  -2   4   8       66.61       62.31      4.38 o 
  -1   4   8      828.97      817.44     17.05 o 
   0   4   8     1052.84     1028.30     20.10 o 
   1   4   8       32.45       25.87      5.49 o 
   2   4   8      231.68      228.93      9.58 o 
   3   4   8     1887.03     1816.84     42.12 o 
   4   4   8      219.91      210.88     12.71 o 
   5   4   8       21.09       23.62      4.54 o 
   6   4   8      383.88      376.92     38.41 o 
   7   4   8      388.43      385.36     14.82 o 
   8   4   8       13.00       14.60      5.29 o 
   9   4   8       38.59       23.69      8.35 o 
  -5   5   8       71.70       62.39      9.67 o 
  -4   5   8       76.35       83.15      7.52 o 
  -3   5   8        0.05       -1.94      3.48 o 
  -2   5   8      220.67      219.65      7.81 o 
  -1   5   8     1519.15     1539.05     29.00 o 
   0   5   8      196.78      193.79      6.58 o 
   1   5   8      136.95      156.95      8.29 o 
   2   5   8      502.10      491.02     17.24 o 
   3   5   8       74.86       63.39      5.97 o 
   4   5   8       48.22       55.95      5.76 o 
   5   5   8      144.69      139.07      8.36 o 
   6   5   8     1139.59     1050.45     34.54 o 
   7   5   8        4.14        1.49      4.83 o 
   8   5   8       68.20       89.77     11.33 o 
   9   5   8      126.58      142.09     14.54 o 
  -5   6   8      201.22      197.60     15.84 o 
  -4   6   8       51.35       56.02      7.16 o 
  -3   6   8       75.96       85.93      9.42 o 
  -2   6   8      448.66      447.48     15.31 o 
  -1   6   8      601.10      593.20     18.83 o 
   0   6   8      388.04      372.31     13.18 o 
   1   6   8      324.91      327.52     12.31 o 
   2   6   8      254.86      259.63     11.14 o 
   3   6   8      327.09      280.19     24.93 o 
   4   6   8      505.63      501.56     16.64 o 
   5   6   8      165.07      175.63      9.52 o 
   6   6   8      145.53      159.98      9.61 o 
   7   6   8       39.82       48.62      6.77 o 
   8   6   8      213.45      223.64     16.81 o 
   9   6   8        5.48        4.49      7.46 o 
  -4   7   8       17.83       19.39      6.48 o 
  -3   7   8      139.29      153.04      9.87 o 
  -2   7   8       49.47       50.68      6.18 o 
  -1   7   8       26.18       30.85      5.04 o 
   0   7   8      648.60      664.60     19.69 o 
   1   7   8       98.03       89.26      6.63 o 
   2   7   8      150.30      138.16     12.52 o 
   3   7   8      891.43      863.43     26.00 o 
   4   7   8       50.90       68.17      6.67 o 
   5   7   8       40.61       48.27     10.05 o 
   6   7   8       10.31       11.68      5.74 o 
   7   7   8      650.28      626.23     20.84 o 
   8   7   8      138.40      183.87     15.55 o 
  -3   8   8      179.58      188.21     11.47 o 
  -2   8   8        7.34        3.07      4.62 o 
  -1   8   8      187.64      168.75     16.94 o 
   0   8   8      595.55      608.30     30.64 o 
   1   8   8        2.02       -4.40      2.93 o 
   2   8   8       27.52       40.96      5.51 o 
   3   8   8      181.73      183.65     17.92 o 
   4   8   8      516.17      504.24     17.53 o 
   5   8   8        5.71        3.38      4.14 o 
   6   8   8       49.91       59.28     12.75 o 
   7   8   8       81.94      106.49     12.08 o 
   8   8   8        6.22       17.17      8.05 o 
  -3   9   8        1.65        2.01      5.58 o 
  -2   9   8       44.79       48.13     13.22 o 
  -1   9   8      218.03      204.46     19.68 o 
   0   9   8        1.48        9.97      8.33 o 
   1   9   8       37.10       50.29     10.89 o 
   2   9   8       89.73       92.66     13.42 o 
   3   9   8      294.42      275.04     19.76 o 
   4   9   8      194.64      196.46     19.34 o 
   5   9   8       75.78       83.95      8.02 o 
   6   9   8       98.62       97.95     12.19 o 
   7   9   8        9.34       11.97      7.46 o 
   8   9   8       82.43       79.28     12.28 o 
  -1  10   8        6.45       10.42      9.38 o 
   0  10   8        2.34       -5.78      8.07 o 
   1  10   8      232.50      223.89     19.50 o 
   2  10   8      144.04      138.12     15.30 o 
   3  10   8       26.40       34.76      5.85 o 
   4  10   8       92.02      101.64      8.38 o 
   5  10   8      226.50      231.67     13.60 o 
   6  10   8       34.29       33.81      6.44 o 
   7  10   8       24.29       13.76      8.56 o 
   0  11   8       32.04       25.20     11.05 o 
   1  11   8       29.07       29.19     11.13 o 
   2  11   8       39.54       31.86     10.59 o 
   3  11   8       17.78       26.19      9.69 o 
   4  11   8      149.61      141.16     15.77 o 
   5  11   8       30.94       37.17      6.64 o 
   6  11   8       16.02        0.60      7.23 o 
   2  12   8       40.96       50.42     13.03 o 
   3  12   8       18.30       20.71     10.05 o 
   4  12   8       22.42       30.85     10.53 o 
   5  12   8        1.32        2.27      8.52 o 
  -4  -9   9       15.81       17.22      5.40 o 
  -3  -9   9       13.97       19.29      7.90 o 
  -2  -9   9       10.71       27.49      8.52 o 
  -1  -9   9       69.79       88.09     12.02 o 
   0  -9   9       22.80       17.95      9.04 o 
   1  -9   9        1.32        5.41      5.96 o 
  -5  -8   9       36.81       30.03      6.18 o 
  -4  -8   9        2.33        1.25      4.44 o 
  -3  -8   9        5.30        0.06      4.78 o 
  -2  -8   9       37.72       34.37      8.56 o 
  -1  -8   9      168.94      160.68     14.24 o 
   0  -8   9        0.07        0.71      6.80 o 
   1  -8   9      117.60       96.97      9.14 o 
   2  -8   9        3.28       -4.45      4.94 o 
  -6  -7   9       58.87       62.20      7.42 o 
  -5  -7   9       39.07       40.10      6.11 o 
  -4  -7   9        0.84        4.32      4.21 o 
  -3  -7   9       52.87       45.65      5.85 o 
  -2  -7   9      239.91      217.14     10.04 o 
  -1  -7   9        4.84       -0.97      5.16 o 
   0  -7   9      117.24      125.12     15.93 o 
   1  -7   9      110.16      109.78      8.91 o 
   2  -7   9       14.82        9.27      5.42 o 
   3  -7   9        7.80        9.67      5.96 o 
  -6  -6   9       33.56       37.24      6.13 o 
  -5  -6   9       11.72        8.64      4.49 o 
  -4  -6   9      189.76      180.03      9.68 o 
  -3  -6   9      172.43      195.32      9.76 o 
  -2  -6   9       17.43       14.24      4.18 o 
  -1  -6   9       74.58       75.44      5.95 o 
   0  -6   9      274.25      290.92     12.22 o 
   1  -6   9       26.32       19.65      7.81 o 
   2  -6   9       61.65       59.34      6.95 o 
   3  -6   9        6.19        1.07      4.98 o 
   4  -6   9        9.96        9.58      5.88 o 
  -6  -5   9        1.57        5.78      4.46 o 
  -5  -5   9       64.70       72.55      7.01 o 
  -4  -5   9      432.00      434.81     15.02 o 
  -3  -5   9      166.44      157.71      8.37 o 
  -2  -5   9      417.61      383.90     12.97 o 
  -1  -5   9     1961.07     1870.53     41.64 o 
   0  -5   9       45.75       39.87      4.13 o 
   1  -5   9      184.99      174.17     13.42 o 
   2  -5   9      323.22      323.98     16.87 o 
   3  -5   9      119.92      128.76      9.16 o 
   4  -5   9        7.97        4.29      6.02 o 
   5  -5   9       35.11       27.25     11.59 o 
  -7  -4   9       40.22       30.85     10.85 o 
  -6  -4   9       35.16       27.97      5.35 o 
  -5  -4   9       39.49       36.97      5.62 o 
  -4  -4   9      693.03      632.21     18.75 o 
  -3  -4   9        7.99        6.68      3.28 o 
  -2  -4   9      449.81      446.29     14.07 o 
  -1  -4   9      264.32      261.99      8.20 o 
   0  -4   9      155.67      146.31      6.13 o 
   1  -4   9       87.44       92.71      5.10 o 
   2  -4   9     1017.12     1013.59     26.68 o 
   3  -4   9        4.62       -2.83      3.76 o 
   4  -4   9       83.74       85.04     18.53 o 
   5  -4   9       45.14       61.16     13.14 o 
   6  -4   9       80.53       69.60     14.71 o 
  -7  -3   9       98.88       92.29      8.31 o 
  -6  -3   9       41.23       46.61     10.95 o 
  -5  -3   9       20.35       25.38      4.73 o 
  -4  -3   9        6.69       13.70      4.08 o 
  -3  -3   9      107.12      115.08      7.05 o 
  -2  -3   9      189.44      209.56     15.23 o 
  -1  -3   9        0.36       -0.91      2.10 o 
   0  -3   9      327.24      337.34     13.69 o 
   1  -3   9      486.96      485.50     11.83 o 
   2  -3   9      498.28      503.44     12.30 o 
   3  -3   9      453.93      454.19     15.79 o 
   4  -3   9      377.66      383.80     23.73 o 
   5  -3   9      107.23      135.87     15.90 o 
   6  -3   9        3.49       17.60      9.71 o 
  -7  -2   9       58.46       66.00      7.68 o 
  -6  -2   9       55.79       57.54      8.69 o 
  -5  -2   9        4.08        1.27      3.67 o 
  -4  -2   9      156.87      159.47      8.17 o 
  -3  -2   9      727.75      741.25     20.00 o 
  -2  -2   9      107.05      119.95     10.28 o 
  -1  -2   9      136.51      125.91      6.72 o 
   0  -2   9      677.43      703.89     14.97 o 
   1  -2   9      366.85      371.76      9.65 o 
   2  -2   9       17.01       18.95      2.84 o 
   3  -2   9     1369.05     1407.44     27.05 o 
   4  -2   9      312.75      308.10     19.93 o 
   5  -2   9       70.21       75.49     12.04 o 
   6  -2   9      240.85      228.90     19.85 o 
   7  -2   9      127.62      129.53     17.04 o 
  -7  -1   9      159.31      154.84     19.90 o 
  -6  -1   9       12.20        5.02      3.99 o 
  -5  -1   9      200.12      204.09      9.93 o 
  -4  -1   9      188.11      205.02     13.37 o 
  -3  -1   9       81.52       91.72      6.21 o 
  -2  -1   9       20.44       17.20      2.91 o 
  -1  -1   9      745.27      766.75     15.93 o 
   0  -1   9       35.99       40.04      3.20 o 
   1  -1   9        0.54        3.83      1.92 o 
   2  -1   9       88.92       92.09      4.46 o 
   3  -1   9     1070.22     1084.34     27.75 o 
   4  -1   9      104.99      104.42     15.20 o 
   5  -1   9       88.30      104.65      7.70 o 
   6  -1   9      210.99      203.14     17.95 o 
   7  -1   9       47.53       55.73     12.60 o 
  -7   0   9       15.19        9.21      4.97 o 
  -6   0   9       40.51       39.51      5.80 o 
  -5   0   9      121.98      129.77     16.18 o 
  -4   0   9       57.66       62.77      5.70 o 
  -3   0   9      162.91      164.79      7.84 o 
  -2   0   9      680.51      687.04     18.43 o 
  -1   0   9      645.68      671.46     14.43 o 
   0   0   9      202.99      238.85      6.92 o 
   1   0   9      219.03      208.05      6.19 o 
   2   0   9      180.05      171.85     12.00 o 
   3   0   9        3.99        5.65      3.19 o 
   4   0   9      131.11      157.74      8.70 o 
   5   0   9      502.48      528.93     17.48 o 
   6   0   9      802.41      774.04     23.34 o 
   7   0   9       68.07       60.54     12.56 o 
   8   0   9      153.04      147.03     17.56 o 
  -6   1   9      176.24      191.95     30.57 o 
  -5   1   9       86.11       80.18      6.68 o 
  -4   1   9       83.75       93.58      7.77 o 
  -3   1   9      177.40      176.57      8.35 o 
  -2   1   9      801.37      804.97     17.14 o 
  -1   1   9      164.74      168.13      5.99 o 
   0   1   9      917.92      986.77     19.22 o 
   1   1   9     1300.68     1307.60     41.14 o 
   2   1   9       21.11       14.39      3.57 o 
   3   1   9       72.38       66.43      5.72 o 
   4   1   9      555.24      534.33     23.55 o 
   5   1   9      244.75      239.14     11.81 o 
   6   1   9        1.16       -2.19      3.35 o 
   7   1   9       51.88       45.46      6.41 o 
   8   1   9       22.84       14.99      8.28 o 
  -6   2   9       52.57       62.22      9.97 o 
  -5   2   9        6.27       10.47      5.91 o 
  -4   2   9      101.68      117.74      7.36 o 
  -3   2   9      278.57      283.30      8.91 o 
  -2   2   9      314.77      317.90      9.17 o 
  -1   2   9      336.56      340.73     11.95 o 
   0   2   9     2450.11     2566.42     56.85 o 
   1   2   9      185.74      180.50     10.81 o 
   2   2   9      445.20      484.33     15.16 o 
   3   2   9      697.44      643.86     18.74 o 
   4   2   9       27.65       34.33      4.83 o 
   5   2   9       19.88       10.21      3.96 o 
   6   2   9      432.70      426.34     21.08 o 
   7   2   9      370.25      362.03     14.52 o 
   8   2   9        8.30       10.96      5.13 o 
  -6   3   9        2.21       -6.11      6.32 o 
  -5   3   9        8.90       11.37      6.23 o 
  -4   3   9       44.86       49.96      5.45 o 
  -3   3   9      697.84      703.41     16.16 o 
  -2   3   9       74.16       73.49      4.63 o 
  -1   3   9     1813.43     1770.51     32.56 o 
   0   3   9      333.25      324.39     12.42 o 
   1   3   9      116.52      119.05     15.33 o 
   2   3   9     1435.32     1438.31     34.70 o 
   3   3   9      399.89      358.68     25.89 o 
   4   3   9        2.86        5.55      3.94 o 
   5   3   9      311.30      301.17     18.22 o 
   6   3   9      219.22      218.08     10.91 o 
   7   3   9       79.92       71.73      7.23 o 
   8   3   9       44.60       49.63      7.14 o 
  -5   4   9       25.26       22.91      7.42 o 
  -4   4   9       20.26       23.56      6.93 o 
  -3   4   9       30.81       28.71      3.91 o 
  -2   4   9      535.12      535.88     13.18 o 
  -1   4   9      460.09      486.68     11.98 o 
   0   4   9       87.67       96.84      6.74 o 
   1   4   9      487.22      529.03     16.51 o 
   2   4   9     2298.29     2234.16     50.95 o 
   3   4   9       26.98       40.93      5.20 o 
   4   4   9      269.91      269.02     11.17 o 
   5   4   9      267.29      259.97     28.96 o 
   6   4   9      170.80      158.47      9.54 o 
   7   4   9       18.54       21.09      8.18 o 
   8   4   9       78.27       85.06      8.08 o 
  -5   5   9       35.33       27.03      8.09 o 
  -4   5   9       12.17       18.86      5.21 o 
  -3   5   9        3.75        4.69      6.84 o 
  -2   5   9      372.98      375.67     12.61 o 
  -1   5   9      203.14      199.67      9.78 o 
   0   5   9       56.13       68.73      6.09 o 
   1   5   9      109.20      126.09     12.53 o 
   2   5   9       89.91       93.87      7.12 o 
   3   5   9        0.66       -0.57      3.33 o 
   4   5   9      383.68      332.76     12.93 o 
   5   5   9        6.31        6.67      3.95 o 
   6   5   9       43.84       49.63      6.47 o 
   7   5   9       45.47       51.01      6.78 o 
   8   5   9       49.02       60.30      7.54 o 
  -4   6   9      199.56      202.31     17.43 o 
  -3   6   9      212.59      189.30     20.00 o 
  -2   6   9        3.31       -2.55      3.70 o 
  -1   6   9     1533.40     1527.04     37.61 o 
   0   6   9       77.67       96.87      7.91 o 
   1   6   9       22.95       16.01      8.53 o 
   2   6   9       15.55       22.26     12.38 o 
   3   6   9     1142.59     1088.34     28.94 o 
   4   6   9       52.42       54.75      6.24 o 
   5   6   9       38.01       33.95      5.53 o 
   6   6   9      201.40      228.21     11.43 o 
   7   6   9      299.36      294.15     13.49 o 
   8   6   9       20.27       19.50      7.72 o 
  -4   7   9       75.51       85.67      8.95 o 
  -3   7   9      138.74      136.32      9.72 o 
  -2   7   9       26.79       24.14     10.53 o 
  -1   7   9      549.56      548.67     28.80 o 
   0   7   9        3.50       -0.37      3.41 o 
   1   7   9       42.09       36.14      5.28 o 
   2   7   9      357.71      359.00     13.82 o 
   3   7   9      140.51      145.95      9.18 o 
   4   7   9      153.30      136.54      8.90 o 
   5   7   9       54.07       69.79     16.54 o 
   6   7   9       19.33       19.54      5.51 o 
   7   7   9       57.63       76.81     12.67 o 
   8   7   9       18.42       21.03      7.77 o 
  -3   8   9       35.06       45.91     12.58 o 
  -2   8   9      170.28      158.87     17.47 o 
  -1   8   9      320.54      302.42     21.88 o 
   0   8   9      285.38      266.05     20.04 o 
   1   8   9      128.50      122.80      8.35 o 
   2   8   9       66.57       88.86      7.43 o 
   3   8   9        4.13        1.09      4.14 o 
   4   8   9      132.45      139.53      9.42 o 
   5   8   9       67.19       67.23      7.59 o 
   6   8   9        2.51       -0.35      4.57 o 
   7   8   9        1.07       -3.73      4.65 o 
   8   8   9      104.15      123.77     14.04 o 
  -2   9   9      159.57      173.93     18.99 o 
  -1   9   9        5.91       15.10      9.79 o 
   0   9   9      189.20      170.20     17.80 o 
   1   9   9      246.48      248.12     19.98 o 
   2   9   9        4.80        7.50      4.67 o 
   3   9   9      202.88      180.32     10.17 o 
   4   9   9      321.10      296.91     13.44 o 
   5   9   9       49.89       65.78      7.68 o 
   6   9   9       10.56       -0.04      8.22 o 
   7   9   9        5.19        1.73      6.95 o 
  -1  10   9        1.11       14.54     10.98 o 
   0  10   9      132.18      144.89     17.93 o 
   1  10   9       84.29       98.83     14.35 o 
   2  10   9        0.09        0.93      6.99 o 
   3  10   9       95.05      103.71      8.37 o 
   4  10   9       70.60       67.66      7.97 o 
   5  10   9        1.47       -3.40      4.56 o 
   6  10   9       17.86       18.44      5.90 o 
   7  10   9       65.09       67.61     11.91 o 
   0  11   9       32.97       39.85     12.56 o 
   1  11   9        2.29       20.52      9.95 o 
   2  11   9       27.30       28.59     10.42 o 
   3  11   9       68.17       83.73     13.94 o 
   4  11   9        6.62        0.06      4.80 o 
   5  11   9       17.97        9.38      6.74 o 
   6  11   9      116.88      126.40     10.40 o 
  -2  -9  10        3.69       -2.65      7.14 o 
  -1  -9  10       32.49       37.69      9.95 o 
  -4  -8  10        3.79        4.70      4.70 o 
  -3  -8  10       93.07       84.12      8.68 o 
  -2  -8  10       43.62       35.83      9.02 o 
  -1  -8  10       59.48       66.56     10.74 o 
   0  -8  10       18.74       22.83      8.41 o 
   1  -8  10       64.09       65.89     26.81 o 
  -5  -7  10        2.40        3.48      4.55 o 
  -4  -7  10       92.08      106.73     16.04 o 
  -3  -7  10       21.73       27.82      5.30 o 
  -2  -7  10       79.77       62.13      6.56 o 
  -1  -7  10        8.72        9.41      6.13 o 
   0  -7  10       66.45       71.56     10.27 o 
   1  -7  10       16.03       13.37      5.42 o 
   2  -7  10       56.74       64.76      7.98 o 
   3  -7  10       64.72       70.87      8.46 o 
  -5  -6  10      158.39      141.39     17.18 o 
  -4  -6  10       32.67       45.21      6.10 o 
  -3  -6  10        4.93       -0.18      3.55 o 
  -2  -6  10      214.91      206.66     11.11 o 
  -1  -6  10      201.85      215.27      9.72 o 
   0  -6  10        6.94        2.19      5.46 o 
   1  -6  10      257.00      252.23     18.21 o 
   2  -6  10      141.54      148.47     10.13 o 
   3  -6  10        3.14       -1.77      4.82 o 
   4  -6  10        4.79        6.95      9.77 o 
  -6  -5  10       38.11       44.34      6.74 o 
  -5  -5  10       78.60       71.12      7.03 o 
  -4  -5  10       27.65       20.78      4.90 o 
  -3  -5  10       76.87       53.41      5.95 o 
  -2  -5  10      464.71      485.81     40.80 o 
  -1  -5  10       92.95      104.41      6.94 o 
   0  -5  10      101.82      108.90      6.01 o 
   1  -5  10      641.26      649.68     19.97 o 
   2  -5  10        2.88        3.53      5.47 o 
   3  -5  10      137.10      127.55      9.26 o 
   4  -5  10       31.26       19.16      9.88 o 
   5  -5  10       26.21       42.59     12.56 o 
  -6  -4  10       62.89       69.16     18.62 o 
  -5  -4  10        0.07       -2.08      7.57 o 
  -4  -4  10       91.47      102.65     10.94 o 
  -3  -4  10       47.22       51.03      5.61 o 
  -2  -4  10      129.94      129.82     19.18 o 
  -1  -4  10       48.26       55.35      8.06 o 
   0  -4  10      216.06      231.96      7.97 o 
   1  -4  10      398.47      419.10     11.45 o 
   2  -4  10      140.64      146.27      8.70 o 
   3  -4  10      256.76      251.03     19.61 o 
   4  -4  10      137.61      134.17     16.01 o 
   5  -4  10        1.37       -3.67      7.75 o 
  -6  -3  10       11.84       15.72      7.05 o 
  -5  -3  10      181.00      186.03     12.60 o 
  -4  -3  10      100.80      104.97     14.45 o 
  -3  -3  10       38.63       37.04      4.98 o 
  -2  -3  10        7.27        5.76      3.27 o 
  -1  -3  10      204.64      220.84      7.50 o 
   0  -3  10      355.46      381.26     10.34 o 
   1  -3  10      120.93      124.83      5.82 o 
   2  -3  10      516.21      537.54     13.24 o 
   3  -3  10       41.22       48.67     10.33 o 
   4  -3  10       23.79       30.23      9.71 o 
   5  -3  10       19.34       21.68      9.47 o 
   6  -3  10      211.73      185.51     19.46 o 
  -6  -2  10       47.30       47.34      6.70 o 
  -5  -2  10      276.21      289.35     12.18 o 
  -4  -2  10        3.54        8.39      3.61 o 
  -3  -2  10        1.89        3.96      3.26 o 
  -2  -2  10      117.62      128.35      6.97 o 
  -1  -2  10       95.66      104.67      5.13 o 
   0  -2  10       57.44       55.63      5.82 o 
   1  -2  10      127.94      140.64      7.88 o 
   2  -2  10      407.28      423.49     14.59 o 
   3  -2  10        5.60        0.19      4.09 o 
   4  -2  10       63.24       55.73     11.02 o 
   5  -2  10      254.49      256.97     20.73 o 
   6  -2  10       10.30       11.18      9.21 o 
   7  -2  10        0.19       -2.39      9.60 o 
  -6  -1  10      194.71      197.69     10.98 o 
  -5  -1  10      101.59      113.21      8.19 o 
  -4  -1  10      179.40      180.24      8.88 o 
  -3  -1  10      204.64      211.47      9.46 o 
  -2  -1  10      426.69      458.96     14.03 o 
  -1  -1  10       24.57       28.15      3.14 o 
   0  -1  10      190.52      174.74      6.14 o 
   1  -1  10      419.65      429.72     18.20 o 
   2  -1  10      418.01      424.98     14.32 o 
   3  -1  10      310.19      300.68     12.07 o 
   4  -1  10       92.74       95.44      7.18 o 
   5  -1  10      249.05      272.33     20.09 o 
   6  -1  10      208.29      207.20     19.48 o 
   7  -1  10      108.21      131.41     17.43 o 
  -6   0  10      163.61      180.13     14.24 o 
  -5   0  10       10.20       10.37      4.36 o 
  -4   0  10       91.25      100.41     12.67 o 
  -3   0  10      417.13      446.06     14.39 o 
  -2   0  10      123.77      127.09      7.45 o 
  -1   0  10      854.70      879.11     18.18 o 
   0   0  10      108.13      117.29      7.15 o 
   1   0  10      300.14      301.45     11.36 o 
   2   0  10       50.93       56.25      5.58 o 
   3   0  10       33.01       35.09      4.98 o 
   4   0  10       88.62       85.17      6.93 o 
   5   0  10       16.69        9.49      6.34 o 
   6   0  10       28.49       50.96     11.41 o 
   7   0  10       63.50       59.09     12.58 o 
  -6   1  10       36.67       51.64      6.73 o 
  -5   1  10       15.87       17.96      4.66 o 
  -4   1  10      686.40      709.54     20.15 o 
  -3   1  10       36.45       35.26      5.84 o 
  -2   1  10       51.46       50.21      4.73 o 
  -1   1  10      587.08      583.43     13.42 o 
   0   1  10      625.09      623.55     25.08 o 
   1   1  10       26.74       23.46      4.30 o 
   2   1  10      184.91      189.75      8.99 o 
   3   1  10      477.23      493.20     16.19 o 
   4   1  10        0.77       -1.87      3.13 o 
   5   1  10      158.09      157.40      9.18 o 
   6   1  10      362.25      399.34     15.40 o 
   7   1  10      115.22      105.54     13.51 o 
   8   1  10        1.48        7.05      7.79 o 
  -6   2  10        9.19       21.47      7.49 o 
  -5   2  10       77.63       87.18      7.24 o 
  -4   2  10        7.55        9.21      3.83 o 
  -3   2  10      204.21      206.36      9.07 o 
  -2   2  10      230.10      225.80      7.89 o 
  -1   2  10      704.50      743.30     21.51 o 
   0   2  10       50.69       53.59      5.62 o 
   1   2  10      567.08      547.41     16.98 o 
   2   2  10      862.61      850.65     23.27 o 
   3   2  10      247.67      224.80     10.17 o 
   4   2  10       35.96       30.49      5.02 o 
   5   2  10      381.73      360.46     16.43 o 
   6   2  10       89.83       98.67     13.62 o 
   7   2  10        0.06        3.15      4.49 o 
   8   2  10       58.16       60.64     12.15 o 
  -5   3  10       10.20       16.76      7.42 o 
  -4   3  10      148.22      141.23      8.25 o 
  -3   3  10      145.99      135.40      6.57 o 
  -2   3  10      423.53      433.08     11.60 o 
  -1   3  10     1197.91     1229.01     31.49 o 
   0   3  10       10.84       11.60      4.06 o 
   1   3  10     2208.45     2155.27     49.54 o 
   2   3  10     1310.72     1251.44     31.66 o 
   3   3  10       37.22       43.13      5.42 o 
   4   3  10      435.32      435.55     19.29 o 
   5   3  10      215.55      214.27     10.80 o 
   6   3  10        1.79        1.99      4.98 o 
   7   3  10      103.90       96.91      8.43 o 
   8   3  10       94.69       89.17     17.78 o 
  -5   4  10        7.61        2.33      6.30 o 
  -4   4  10        1.24        1.96      5.42 o 
  -3   4  10       40.44       35.26      4.40 o 
  -2   4  10      155.89      165.82      9.19 o 
  -1   4  10      358.59      357.71     13.82 o 
   0   4  10      127.55      135.52      8.26 o 
   1   4  10      640.90      642.49     20.43 o 
   2   4  10       53.43       51.51      5.85 o 
   3   4  10      359.97      349.75     14.33 o 
   4   4  10      616.82      615.44     19.12 o 
   5   4  10       32.10       38.66      5.62 o 
   6   4  10       69.80       62.75     10.93 o 
   7   4  10      104.89      112.86      9.02 o 
   8   4  10        2.66        3.38      5.34 o 
  -4   5  10       79.17       66.34      9.45 o 
  -3   5  10       74.20       83.10     12.36 o 
  -2   5  10      124.18      120.31      8.30 o 
  -1   5  10       69.69       90.26      7.48 o 
   0   5  10      171.76      181.16     13.51 o 
   1   5  10       16.53       12.57      4.29 o 
   2   5  10      109.52      101.93      7.63 o 
   3   5  10      616.83      604.68     19.13 o 
   4   5  10       73.79       72.33      7.00 o 
   5   5  10       26.78       22.85      5.13 o 
   6   5  10      362.36      327.63     13.88 o 
   7   5  10       33.90       38.17      8.35 o 
   8   5  10        4.77        3.56      6.82 o 
  -3   6  10       12.90       33.07     10.46 o 
  -2   6  10      167.73      176.28     16.87 o 
  -1   6  10      124.66      143.49     19.32 o 
   0   6  10      152.07      143.44      9.45 o 
   1   6  10      100.06      103.11      7.74 o 
   2   6  10      442.89      399.83     15.08 o 
   3   6  10      590.73      604.18     19.53 o 
   4   6  10       67.45       76.07      7.27 o 
   5   6  10       22.55       23.69      9.60 o 
   6   6  10      247.27      232.95     14.97 o 
   7   6  10       22.98       15.94      5.41 o 
   8   6  10       90.24       94.80      9.14 o 
  -3   7  10       30.48       30.79     11.37 o 
  -2   7  10      119.97       99.39     14.09 o 
  -1   7  10       59.23       58.85     11.87 o 
   0   7  10       12.71        5.27      8.93 o 
   1   7  10      121.48      123.63      8.69 o 
   2   7  10       91.97       95.63      9.27 o 
   3   7  10       92.57       85.36      8.47 o 
   4   7  10       36.37       44.45      6.27 o 
   5   7  10       18.13       19.81      5.22 o 
   6   7  10      190.30      205.03     11.84 o 
   7   7  10      142.67      127.97      9.98 o 
   8   7  10      119.49      159.50     15.38 o 
  -3   8  10       77.81      111.36     16.63 o 
  -2   8  10       69.56       82.50     14.89 o 
  -1   8  10        6.99        0.69      9.19 o 
   0   8  10      381.85      367.21     24.85 o 
   1   8  10      116.01      124.40      8.60 o 
   2   8  10       14.73        8.19      4.62 o 
   3   8  10      176.83      181.16     10.66 o 
   4   8  10      428.35      402.27     16.07 o 
   5   8  10        0.33        6.41      4.65 o 
   6   8  10       33.69       21.41      6.25 o 
   7   8  10       95.97      116.04     10.05 o 
  -2   9  10       26.23       22.13     12.45 o 
  -1   9  10       85.57      100.43     16.25 o 
   0   9  10      186.15      196.43     19.20 o 
   1   9  10       60.52       51.17     12.49 o 
   2   9  10       22.01       29.29      5.75 o 
   3   9  10      179.15      209.73     16.43 o 
   4   9  10        3.52       -3.16      7.13 o 
   5   9  10       41.85       44.42      8.86 o 
   6   9  10        1.22       -6.01      4.47 o 
   7   9  10      134.20      122.23     10.56 o 
   0  10  10       18.09       15.77      9.82 o 
   1  10  10       76.00       38.66     11.22 o 
   2  10  10        8.89       13.83      9.15 o 
   3  10  10      143.11      141.69      9.92 o 
   4  10  10        5.54        8.89      5.28 o 
   5  10  10       79.02       70.07      8.43 o 
   6  10  10       63.21       77.89      8.85 o 
   1  11  10       44.42       52.58     13.20 o 
   2  11  10       21.50       15.38     10.40 o 
   3  11  10        1.59       -9.97      6.64 o 
   4  11  10       14.93       17.27      5.94 o 
   5  11  10       60.84       68.30     15.07 o 
  -2  -8  11        5.88        8.61      6.93 o 
  -1  -8  11       35.90       40.41      9.58 o 
   0  -8  11       20.29       22.07      8.44 o 
  -4  -7  11        1.21       -1.95      4.10 o 
  -3  -7  11        8.42       10.79     10.73 o 
  -2  -7  11       58.39       72.65     15.03 o 
  -1  -7  11       13.68        6.80      6.97 o 
   1  -7  11       56.84       61.85      8.06 o 
   2  -7  11       73.39       74.51      9.18 o 
  -5  -6  11       16.83       20.23     10.72 o 
  -4  -6  11        2.04       -3.29      4.07 o 
  -3  -6  11       92.78       91.64     10.89 o 
  -2  -6  11       21.05       25.59      9.73 o 
  -1  -6  11       62.01       53.14      6.00 o 
   0  -6  11      118.13      119.97     11.52 o 
   1  -6  11      176.26      182.88     10.99 o 
   2  -6  11       13.83       25.09     10.59 o 
   3  -6  11       95.84       78.23     14.65 o 
  -5  -5  11        0.75        0.52      4.25 o 
  -4  -5  11       41.99       54.12      6.97 o 
  -3  -5  11      164.01      173.03     10.84 o 
  -2  -5  11        0.14        0.20      5.72 o 
  -1  -5  11       89.41      109.18     28.91 o 
   0  -5  11      264.03      278.89      9.59 o 
   1  -5  11      139.42      126.58      8.83 o 
   2  -5  11      162.40      170.02     16.94 o 
   3  -5  11      378.98      373.21     25.39 o 
   4  -5  11       22.31       22.46     11.28 o 
  -5  -4  11        0.86       -3.55      3.80 o 
  -4  -4  11      289.44      296.08     12.42 o 
  -3  -4  11       46.50       49.46      6.31 o 
  -2  -4  11       62.22       56.61      5.84 o 
  -1  -4  11      102.08      105.69      7.04 o 
   0  -4  11      472.68      505.62     15.56 o 
   1  -4  11       28.15       22.68      4.84 o 
   2  -4  11      173.74      189.96     16.83 o 
   3  -4  11      104.38      106.73     14.20 o 
   4  -4  11        2.11       -0.32      7.14 o 
   5  -4  11        2.86       11.65      9.36 o 
  -6  -3  11       14.47       24.63     12.71 o 
  -5  -3  11        1.36       -0.19      4.25 o 
  -4  -3  11      111.12      102.45     11.61 o 
  -3  -3  11        7.65       -0.63      3.27 o 
  -2  -3  11      209.96      213.21      9.53 o 
  -1  -3  11        1.23        2.97      3.15 o 
   0  -3  11       10.46        1.78      7.66 o 
   1  -3  11      121.20      144.33      8.39 o 
   2  -3  11       21.13       25.59      6.35 o 
   3  -3  11       21.47       12.66      8.03 o 
   4  -3  11       55.12       39.03     10.68 o 
   5  -3  11      121.92      101.01     14.99 o 
   6  -3  11        9.26       17.15     10.85 o 
  -6  -2  11      115.14      137.40      9.52 o 
  -5  -2  11        1.71       -0.39      3.85 o 
  -4  -2  11        7.55        5.33      3.93 o 
  -3  -2  11      315.78      345.68     28.11 o 
  -2  -2  11       36.57       43.20      5.75 o 
  -1  -2  11       20.58       24.11      3.70 o 
   0  -2  11      172.53      182.43      9.12 o 
   1  -2  11      334.46      336.80     12.73 o 
   2  -2  11      378.10      363.97     13.68 o 
   3  -2  11       66.59       78.35     10.03 o 
   4  -2  11      191.93      210.78     18.29 o 
   5  -2  11       94.17       88.54     13.53 o 
   6  -2  11        0.09        2.78      8.89 o 
  -6  -1  11       43.52       52.11      6.88 o 
  -5  -1  11      112.96      112.69      8.36 o 
  -4  -1  11        7.42        6.93      3.96 o 
  -3  -1  11      262.39      288.14     11.41 o 
  -2  -1  11        4.28        4.86      3.16 o 
  -1  -1  11      156.35      165.34      8.71 o 
   0  -1  11       71.71       84.35      6.96 o 
   1  -1  11      137.93      138.73      8.19 o 
   2  -1  11        0.53       -0.20      3.33 o 
   3  -1  11      183.73      196.13      9.95 o 
   4  -1  11       89.05       87.69      7.27 o 
   5  -1  11        0.67        2.24      7.79 o 
   6  -1  11       15.39       10.59      9.02 o 
   7  -1  11       64.69       28.50     12.17 o 
  -6   0  11        4.75       13.37      5.01 o 
  -5   0  11       63.79       69.54      7.00 o 
  -4   0  11      417.40      447.00     21.32 o 
  -3   0  11       13.96       11.45      4.70 o 
  -2   0  11      210.90      215.95      9.26 o 
  -1   0  11      115.20      110.54      7.34 o 
   0   0  11      173.97      173.16      8.77 o 
   1   0  11       22.64       21.58     11.07 o 
   2   0  11      240.68      225.39     10.43 o 
   3   0  11      340.59      348.91     13.51 o 
   4   0  11       23.96       33.20      5.38 o 
   5   0  11       54.04       59.25     11.71 o 
   6   0  11      191.16      188.75     17.41 o 
   7   0  11        3.43       -8.82      6.77 o 
  -5   1  11      216.02      226.74     18.93 o 
  -4   1  11        5.06        6.79      3.91 o 
  -3   1  11       16.64        8.88      3.78 o 
  -2   1  11      376.41      410.17     15.03 o 
  -1   1  11       11.52       10.83      4.08 o 
   0   1  11       76.73       72.09      6.27 o 
   1   1  11      257.02      239.03     10.36 o 
   2   1  11      502.92      500.49     16.48 o 
   3   1  11      203.86      205.67     19.87 o 
   4   1  11      143.98      142.87      8.98 o 
   5   1  11      124.68      129.29     13.70 o 
   6   1  11      119.73      105.19      8.76 o 
   7   1  11       14.16       20.86      8.97 o 
  -5   2  11       78.95       74.09     16.27 o 
  -4   2  11       12.75        7.79      4.09 o 
  -3   2  11      645.16      611.47     26.84 o 
  -2   2  11      197.29      219.92     20.72 o 
  -1   2  11        1.53        7.32      5.21 o 
   0   2  11       90.52      102.34      9.88 o 
   1   2  11      545.38      508.19     16.60 o 
   2   2  11      135.01      132.97     10.53 o 
   3   2  11      195.19      204.76     17.64 o 
   4   2  11      304.77      303.44     13.12 o 
   5   2  11       81.50       88.37     19.03 o 
   6   2  11        2.28        6.19      4.31 o 
   7   2  11      195.39      179.97     11.21 o 
  -5   3  11        0.48       -4.60      5.76 o 
  -4   3  11      202.76      205.02     10.18 o 
  -3   3  11       45.46       47.38      8.61 o 
  -2   3  11       26.28       26.39      5.30 o 
  -1   3  11       32.99       27.62      5.34 o 
   0   3  11      198.01      208.51     10.35 o 
   1   3  11      830.78      832.92     23.81 o 
   2   3  11       51.98       48.07      5.78 o 
   3   3  11     1649.13     1592.32     39.17 o 
   4   3  11      330.56      321.41     13.22 o 
   5   3  11        0.91        4.26      4.58 o 
   6   3  11       30.58       40.63      8.39 o 
   7   3  11      241.45      224.83     12.15 o 
   8   3  11        0.07        4.33      5.12 o 
  -3   4  11       68.01       54.84      8.93 o 
  -2   4  11       64.88       70.48      8.27 o 
  -1   4  11       30.80       30.62     13.92 o 
   0   4  11      243.27      251.34     11.61 o 
   1   4  11       95.21       81.97      7.22 o 
   2   4  11      952.41      922.12     25.89 o 
   3   4  11      121.96      108.88      8.07 o 
   4   4  11       13.67        9.85      4.32 o 
   5   4  11      162.01      148.44      9.40 o 
   6   4  11      360.06      347.56     14.84 o 
   7   4  11       11.27       17.68      5.47 o 
   8   4  11       11.09       16.27      5.70 o 
  -3   5  11       93.40      107.16     13.76 o 
  -2   5  11      373.84      415.32     15.67 o 
  -1   5  11      320.57      328.64     13.55 o 
   0   5  11       15.01       19.52      9.11 o 
   1   5  11      260.65      265.21     12.27 o 
   2   5  11      279.98      269.32     12.81 o 
   3   5  11       56.77       57.69      6.62 o 
   4   5  11      317.66      288.96     12.78 o 
   5   5  11      210.15      194.04     10.83 o 
   6   5  11       15.71       24.79      5.80 o 
   7   5  11        0.54        4.78      4.96 o 
   8   5  11       27.05        9.36      6.06 o 
  -3   6  11       79.13       83.12     13.79 o 
  -2   6  11      197.61      197.10     17.93 o 
  -1   6  11        6.79       -0.41      7.76 o 
   0   6  11      148.69      139.18      9.07 o 
   1   6  11      372.27      382.90     15.08 o 
   2   6  11      169.94      161.64     10.12 o 
   3   6  11     1053.96     1029.96     28.96 o 
   4   6  11       79.19       83.54     10.82 o 
   5   6  11      129.29      120.80      9.01 o 
   6   6  11      105.10      110.36      9.07 o 
   7   6  11      292.54      275.30     14.04 o 
   8   6  11       37.28       45.50      7.57 o 
  -3   7  11      195.78      250.00     21.32 o 
  -2   7  11       12.45       13.20      9.49 o 
  -1   7  11      159.47      163.79     17.13 o 
   0   7  11      488.07      488.41     17.51 o 
   1   7  11      110.98      107.54     10.11 o 
   2   7  11       20.66       16.12      5.04 o 
   3   7  11      309.65      299.34     20.88 o 
   4   7  11      366.99      358.49     28.32 o 
   5   7  11        8.17        5.49      4.67 o 
   6   7  11      260.03      262.65     13.40 o 
   7   7  11       67.90       80.51      9.96 o 
  -2   8  11        0.60      -11.13      8.35 o 
  -1   8  11      465.26      398.69     26.99 o 
   0   8  11       15.08       20.65     10.42 o 
   1   8  11       16.17       16.88      5.26 o 
   2   8  11      265.11      242.51     12.48 o 
   3   8  11      226.23      222.13     12.16 o 
   4   8  11       81.53       68.31     11.78 o 
   5   8  11       81.77       92.61      9.47 o 
   6   8  11      187.10      186.31     11.99 o 
   7   8  11        0.32        4.70      5.49 o 
  -1   9  11      115.18      126.01     17.86 o 
   0   9  11        3.10       17.17      9.90 o 
   1   9  11      104.41       87.29     14.74 o 
   2   9  11      278.59      274.64     13.28 o 
   3   9  11       20.07       24.50      6.22 o 
   4   9  11      114.95       99.48      9.14 o 
   5   9  11      155.28      168.74     11.63 o 
   6   9  11       78.79       79.01      8.97 o 
   7   9  11       40.95       53.16     27.42 o 
   0  10  11      118.05      140.88     18.51 o 
   1  10  11       49.85       43.92     12.88 o 
   2  10  11       86.59       69.99     13.46 o 
   3  10  11       54.95       50.57      7.44 o 
   4  10  11       51.97       51.94      7.49 o 
   5  10  11       26.45       35.39     12.42 o 
   6  10  11        1.77        8.29      5.97 o 
   3  11  11      102.49      120.32     16.53 o 
   4  11  11       17.66       21.84      7.17 o 
  -2  -7  12        4.17        4.39      4.90 o 
  -1  -7  12       12.83        9.08      7.81 o 
   0  -7  12       80.15       77.34     11.52 o 
  -4  -6  12        3.26        6.29      5.02 o 
  -3  -6  12       18.58       23.39      5.43 o 
  -2  -6  12        4.83        4.55      4.26 o 
  -1  -6  12      246.74      223.00     15.66 o 
   1  -6  12        6.80        2.57      8.33 o 
   2  -6  12       35.88       33.91     10.89 o 
  -4  -5  12       87.77       87.21     12.37 o 
  -3  -5  12        0.04        5.57      4.23 o 
  -2  -5  12       66.30       74.23      6.96 o 
  -1  -5  12      163.55      177.22      9.44 o 
   0  -5  12       53.79       44.53      8.03 o 
   1  -5  12        8.68       14.93      8.74 o 
   2  -5  12      185.47      196.75     18.25 o 
   3  -5  12      123.37      119.80     15.88 o 
  -5  -4  12       52.89       47.70      6.78 o 
  -4  -4  12        0.45        0.00      4.31 o 
  -3  -4  12       22.19       15.63      4.70 o 
  -2  -4  12      173.19      192.26      9.75 o 
  -1  -4  12        0.66       -6.63      4.42 o 
   0  -4  12       67.82       77.06      7.21 o 
   1  -4  12      125.72      135.35      8.76 o 
   2  -4  12       42.48       51.04     11.54 o 
   3  -4  12        0.21        0.04      7.62 o 
   4  -4  12       85.90       83.90     14.80 o 
  -5  -3  12       55.53       35.06      6.35 o 
  -4  -3  12      117.77      111.80      8.28 o 
  -3  -3  12      237.55      243.55     11.13 o 
  -2  -3  12       32.89       32.47      6.46 o 
  -1  -3  12       86.80      101.68     10.83 o 
   0  -3  12      257.49      280.72     12.15 o 
   1  -3  12      190.60      187.58      9.89 o 
   2  -3  12       20.46       25.09      7.05 o 
   3  -3  12      110.68       99.54     14.00 o 
   4  -3  12       71.57       71.54     13.51 o 
   5  -3  12       70.48       58.01     13.25 o 
  -5  -2  12       29.26       44.88     14.45 o 
  -4  -2  12      261.16      253.07     11.40 o 
  -3  -2  12       78.46       87.53      7.00 o 
  -2  -2  12       58.65       53.48      8.82 o 
  -1  -2  12      216.56      236.69     15.45 o 
   0  -2  12       31.68       39.73      6.28 o 
   1  -2  12       17.23       23.31      4.98 o 
   2  -2  12      280.99      294.85     12.74 o 
   3  -2  12      178.47      199.44     13.98 o 
   4  -2  12       12.77        8.65      8.07 o 
   5  -2  12       16.98       18.32      8.93 o 
   6  -2  12       22.72       28.35     11.78 o 
  -5  -1  12       75.91       77.91      7.58 o 
  -4  -1  12      302.03      317.56     13.07 o 
  -3  -1  12       57.57       49.68      9.32 o 
  -2  -1  12      390.85      370.04     20.00 o 
  -1  -1  12      216.38      213.56     10.38 o 
   0  -1  12        9.60        7.82      4.03 o 
   1  -1  12       98.95      103.65      7.74 o 
   2  -1  12      993.50     1019.38     28.01 o 
   3  -1  12        9.76       11.21      4.85 o 
   4  -1  12       64.74       70.81      7.16 o 
   5  -1  12      141.10      145.93     16.16 o 
   6  -1  12      107.78      104.66     15.10 o 
  -5   0  12      114.31      127.05      9.16 o 
  -4   0  12        5.23        6.07      4.12 o 
  -3   0  12      179.43      201.11     15.19 o 
  -2   0  12      427.84      400.61     21.23 o 
  -1   0  12       31.80       32.08      5.28 o 
   0   0  12       53.32       49.43      5.85 o 
   1   0  12      486.98      471.88     16.36 o 
   2   0  12      470.20      457.06     16.11 o 
   3   0  12      173.12      182.62     10.13 o 
   4   0  12      332.23      335.58     16.90 o 
   5   0  12      129.86      119.31      9.06 o 
   6   0  12        0.01        7.83      7.94 o 
  -5   1  12        1.49        3.76      5.26 o 
  -4   1  12      133.64      142.95     13.44 o 
  -3   1  12      152.84      134.47     12.51 o 
  -2   1  12      190.15      176.86     13.83 o 
  -1   1  12       93.47       85.09      9.21 o 
   0   1  12      522.45      521.29     17.42 o 
   1   1  12      153.58      159.45      9.20 o 
   2   1  12        4.47       -4.88      3.25 o 
   3   1  12      513.17      501.83     17.42 o 
   4   1  12      153.08      141.29     10.37 o 
   5   1  12       48.54       45.02      6.41 o 
   6   1  12      226.76      209.81     18.77 o 
   7   1  12      108.07       97.10     14.26 o 
  -5   2  12       35.06       30.98      8.24 o 
  -4   2  12       62.70       70.59     10.08 o 
  -3   2  12      229.76      227.45     15.88 o 
  -2   2  12        7.35        3.19      5.20 o 
  -1   2  12      597.48      580.61     30.14 o 
   0   2  12       41.87       44.23      6.21 o 
   1   2  12        0.77       -0.81      3.26 o 
   2   2  12       19.47       17.53      5.37 o 
   3   2  12      734.97      707.23     21.79 o 
   4   2  12       84.75       77.08      9.06 o 
   5   2  12       95.79      103.94     16.47 o 
   6   2  12      312.28      304.72     14.26 o 
   7   2  12       71.14       74.37     10.53 o 
  -4   3  12       35.22       32.79      8.50 o 
  -3   3  12      107.94       88.24     10.77 o 
  -2   3  12      248.67      255.58     12.22 o 
  -1   3  12      191.13      177.09     10.35 o 
   0   3  12        1.35        7.38     11.08 o 
   1   3  12        3.12        3.93      3.85 o 
   2   3  12      371.69      360.17     14.15 o 
   3   3  12      220.62      203.93     10.62 o 
   4   3  12        6.65       12.72      4.56 o 
   5   3  12      522.44      570.62     19.85 o 
   6   3  12      532.47      533.85     19.74 o 
   7   3  12        8.06       12.18      5.50 o 
  -3   4  12       53.64       54.95      9.64 o 
  -2   4  12      177.41      178.26     10.64 o 
  -1   4  12        2.58        7.28      4.59 o 
   0   4  12       91.19      103.96      8.59 o 
   1   4  12        7.74        7.69      4.61 o 
   2   4  12        7.56        7.98      4.47 o 
   3   4  12      283.61      275.96     12.81 o 
   4   4  12       66.98       61.32      7.06 o 
   5   4  12      221.75      221.48     14.92 o 
   6   4  12       39.18       45.71      8.72 o 
   7   4  12       47.27       49.66     16.47 o 
  -2   5  12        2.49        5.70      5.02 o 
  -1   5  12      257.74      275.88     13.18 o 
   0   5  12      300.67      281.73     19.04 o 
   1   5  12      132.40      129.64     13.26 o 
   2   5  12       83.75       77.82      8.52 o 
   3   5  12      332.97      309.72     13.67 o 
   4   5  12        9.61       12.74      4.91 o 
   5   5  12        3.04        3.36      4.56 o 
   6   5  12      121.69      109.98      9.23 o 
   7   5  12      149.92      135.51     10.41 o 
  -3   6  12      130.67      112.51     15.32 o 
  -2   6  12       61.65       77.45     13.44 o 
  -1   6  12       41.61       60.53     15.03 o 
   0   6  12      288.26      300.20     13.85 o 
   1   6  12       27.30       16.85      5.41 o 
   2   6  12      340.20      332.17     17.52 o 
   3   6  12      247.76      226.34     17.57 o 
   4   6  12       69.14       67.57      7.69 o 
   5   6  12       58.67       49.17      7.10 o 
   6   6  12      112.69      138.92     10.43 o 
   7   6  12       43.94       33.07     13.54 o 
  -2   7  12      146.02      147.07     17.47 o 
  -1   7  12       14.64       34.84     11.09 o 
   0   7  12        0.69        0.34      4.71 o 
   1   7  12        7.51        3.93      4.87 o 
   2   7  12      198.90      198.29     15.25 o 
   3   7  12       36.55       25.66      6.31 o 
   4   7  12       16.35       14.47      5.47 o 
   5   7  12       72.42       73.39      8.24 o 
   6   7  12       19.26       29.55      6.71 o 
   7   7  12       24.76       28.58      7.02 o 
  -1   8  12       41.90       24.57     11.52 o 
   0   8  12        1.21       11.43      9.60 o 
   1   8  12      106.81      140.21     10.10 o 
   2   8  12      119.46      111.82      9.41 o 
   3   8  12       14.03        5.90      5.23 o 
   4   8  12      317.48      266.44     13.72 o 
   5   8  12       89.15       85.01     10.97 o 
   6   8  12        6.86        6.39      6.26 o 
   0   9  12        3.25        3.02     10.25 o 
   1   9  12       80.22       47.29     13.07 o 
   2   9  12       10.96        0.84      4.60 o 
   3   9  12       33.51       42.86      7.04 o 
   4   9  12      135.42      127.23     10.35 o 
   5   9  12        0.38        2.06      5.02 o 
   6   9  12        0.54        0.06      5.85 o 
   1  10  12        0.17       21.68     11.24 o 
   2  10  12       38.34       42.41     11.93 o 
   3  10  12       90.45      105.93      9.62 o 
   4  10  12        0.17       -0.36      5.39 o 
   5  10  12        8.75        6.52      6.03 o 
  -2  -6  13       11.73       11.22      6.47 o 
  -1  -6  13       21.31       11.18      6.41 o 
  -3  -5  13       49.06       52.11      8.25 o 
  -2  -5  13        5.59       13.66      6.36 o 
  -1  -5  13        1.06        5.29      5.57 o 
   0  -5  13       11.99       13.72      6.77 o 
   1  -5  13       78.17       67.68     12.47 o 
   2  -5  13       27.00       12.04     10.23 o 
  -4  -4  13       46.77       55.13      8.52 o 
  -3  -4  13       43.12       39.78      9.13 o 
  -2  -4  13        0.88       -5.61      4.96 o 
  -1  -4  13       17.19       16.20      6.90 o 
   0  -4  13      158.76      181.50     14.20 o 
   1  -4  13       47.25       56.12      6.91 o 
   2  -4  13       40.25       29.00     10.29 o 
   3  -4  13       55.41      100.28     15.08 o 
  -4  -3  13       14.10        9.88      8.05 o 
  -3  -3  13       12.52       11.56      6.84 o 
  -2  -3  13       42.40       40.39      8.82 o 
  -1  -3  13       14.59       27.64      7.85 o 
   0  -3  13       52.80       50.38      8.89 o 
   1  -3  13       90.42       93.53      7.98 o 
   2  -3  13       14.31       19.72      5.55 o 
   3  -3  13       24.11       42.05     11.28 o 
   4  -3  13        0.10        2.70      8.28 o 
  -4  -2  13        1.82       -4.57      5.48 o 
  -3  -2  13       33.41       36.14      8.67 o 
  -2  -2  13      237.58      237.83     16.42 o 
  -1  -2  13       84.77      105.19     11.26 o 
   0  -2  13      112.07       90.74      7.67 o 
   1  -2  13      310.28      330.46     13.75 o 
   2  -2  13        5.41       12.37      4.95 o 
   3  -2  13       36.70       45.84      6.76 o 
   4  -2  13       17.08       22.48      9.86 o 
   5  -2  13      114.12      142.95     17.54 o 
  -4  -1  13       22.79       20.00      7.85 o 
  -3  -1  13      209.40      219.69     16.83 o 
  -2  -1  13      254.56      266.61     17.32 o 
  -1  -1  13       68.54       72.01      9.84 o 
   0  -1  13      163.42      155.49      9.42 o 
   1  -1  13      227.57      233.56     11.85 o 
   2  -1  13      131.40      117.70      8.77 o 
   3  -1  13       11.46       18.93      5.24 o 
   4  -1  13       72.86       74.07      7.84 o 
   5  -1  13       25.16       17.06      9.43 o 
  -4   0  13      114.48      109.60     12.79 o 
  -3   0  13       52.78       58.72     10.57 o 
  -2   0  13        3.26        9.38      6.58 o 
  -1   0  13       75.10       64.98      9.49 o 
   0   0  13      494.12      485.16     17.10 o 
   1   0  13       95.83      105.20     19.52 o 
   2   0  13      311.69      301.31     13.16 o 
   3   0  13       52.78       51.91      6.54 o 
   4   0  13       11.88       13.33      4.89 o 
   5   0  13       15.36       13.32      5.36 o 
   6   0  13      165.66      142.26     16.83 o 
  -4   1  13        4.08       -7.16      5.85 o 
  -3   1  13       79.24      100.79     11.93 o 
  -2   1  13      112.37      121.76     12.43 o 
  -1   1  13       95.00       92.97     14.24 o 
   0   1  13       40.37       47.37      6.42 o 
   1   1  13       68.19       58.17      6.78 o 
   2   1  13      247.03      248.02     14.70 o 
   3   1  13       29.34       25.18      5.42 o 
   4   1  13        9.42       14.89      8.82 o 
   5   1  13      124.10      115.83     17.86 o 
   6   1  13      115.73      116.11      9.84 o 
  -4   2  13       13.06       11.59      6.82 o 
  -3   2  13      181.85      178.50     15.02 o 
  -2   2  13      319.26      329.05     19.80 o 
  -1   2  13       21.08       21.93      5.59 o 
   0   2  13        6.54       -0.35      4.19 o 
   1   2  13      302.23      302.89     13.25 o 
   2   2  13      319.76      322.88     19.19 o 
   3   2  13        0.04       -4.64      3.83 o 
   4   2  13       48.04       51.93      6.88 o 
   5   2  13      198.68      203.23     17.09 o 
   6   2  13       30.11       21.79      6.11 o 
  -4   3  13        2.80        2.46      6.23 o 
  -3   3  13       78.43       88.24     11.87 o 
  -2   3  13      138.84      151.36     13.87 o 
  -1   3  13       56.93       65.10      7.60 o 
   0   3  13       83.97       88.48     10.44 o 
   1   3  13       13.67        7.89      4.85 o 
   2   3  13       28.33       48.46     13.14 o 
   3   3  13       30.87       31.65      5.77 o 
   4   3  13       85.27       85.48      8.58 o 
   5   3  13      152.18      157.17     20.31 o 
   6   3  13        7.90        9.66      5.32 o 
   7   3  13      178.37      167.24     18.10 o 
  -3   4  13       85.19       84.92     11.61 o 
  -2   4  13        4.61        9.86      5.36 o 
  -1   4  13      428.45      414.77     16.73 o 
   0   4  13       56.36       62.26      7.71 o 
   1   4  13       58.78       47.06      6.70 o 
   2   4  13       52.90       54.36      7.01 o 
   3   4  13        2.13        4.30      4.26 o 
   4   4  13       42.08       27.01      6.07 o 
   5   4  13        1.85      -10.45      8.93 o 
   6   4  13       61.27       55.86      7.64 o 
   7   4  13       77.23       62.12      8.19 o 
  -2   5  13       48.71       57.77      7.61 o 
  -1   5  13      306.26      319.73     14.64 o 
   0   5  13       42.80       35.46      6.60 o 
   1   5  13       98.02       96.77     18.81 o 
   2   5  13      286.55      262.28     24.79 o 
   3   5  13      416.99      431.09     16.97 o 
   4   5  13       17.86       14.01      5.39 o 
   5   5  13       77.56       74.32      8.15 o 
   6   5  13       24.68       37.18      6.87 o 
   7   5  13       22.82       10.05      5.87 o 
  -2   6  13       49.20       75.31     13.76 o 
  -1   6  13      124.90      126.80     10.00 o 
   0   6  13        8.18        4.54      7.22 o 
   1   6  13      109.27      117.50      9.40 o 
   2   6  13      230.97      215.22     14.98 o 
   3   6  13        0.73        8.25      4.98 o 
   4   6  13       15.89       13.42      5.68 o 
   5   6  13      120.13      105.45     11.89 o 
   6   6  13        9.53        9.90      7.39 o 
   7   6  13       62.66       57.93      8.38 o 
  -1   7  13       46.78       36.57     12.75 o 
   0   7  13      180.70      176.32     12.21 o 
   1   7  13      126.37      132.96     10.06 o 
   2   7  13       21.24       31.81      6.99 o 
   3   7  13      101.98      115.49      9.84 o 
   4   7  13      292.85      258.04     30.96 o 
   5   7  13      167.42      156.93     13.70 o 
   6   7  13       24.15       22.15      7.00 o 
   0   8  13      106.07      100.84     15.86 o 
   1   8  13      133.02      113.06     19.03 o 
   2   8  13        2.53       -6.47      4.31 o 
   3   8  13      113.01       90.47     12.57 o 
   4   8  13       67.07       76.10      8.94 o 
   5   8  13       23.74       15.53      6.38 o 
   6   8  13       87.01       67.30     15.78 o 
   1   9  13        1.08       -5.59      8.33 o 
   2   9  13       13.70       24.39      6.62 o 
   3   9  13      135.93      128.40     15.84 o 
   4   9  13        0.21        4.54      5.65 o 
   5   9  13        0.64       -3.56      5.53 o 
  -1  -5  14       74.95       57.60      9.45 o 
  -3  -4  14        0.04        2.93      6.52 o 
  -2  -4  14       10.29       12.64      7.27 o 
  -1  -4  14       17.23       24.94      7.72 o 
   0  -4  14       21.55       11.02      6.93 o 
   1  -4  14       35.52       32.90      6.52 o 
   2  -4  14       10.68        5.87      9.43 o 
  -3  -3  14       74.59       71.26     11.24 o 
  -2  -3  14        6.98        9.71      7.40 o 
  -1  -3  14       51.72       47.61      9.45 o 
   0  -3  14       52.98       57.52      9.84 o 
   1  -3  14      128.31      130.62      9.65 o 
   2  -3  14       33.88       24.28      6.08 o 
   3  -3  14       26.49       31.37     11.87 o 
  -3  -2  14      147.22      125.22     13.38 o 
  -2  -2  14       16.70       23.97      8.00 o 
  -1  -2  14       32.57       29.04      8.76 o 
   0  -2  14      183.19      177.12     14.65 o 
   1  -2  14       58.67       62.43      7.30 o 
   2  -2  14        9.00        7.10      5.23 o 
   3  -2  14       53.94       52.97      7.40 o 
   4  -2  14       23.79       19.96     10.42 o 
  -4  -1  14      220.11      234.51     18.36 o 
  -3  -1  14       39.35       45.43     10.29 o 
  -2  -1  14        1.20       -3.78      5.98 o 
  -1  -1  14      161.85      159.19     14.07 o 
   0  -1  14      307.00      283.76     13.02 o 
   1  -1  14        0.00        6.95      6.69 o 
   2  -1  14      194.18      203.24     11.97 o 
   3  -1  14       91.23       71.59     12.52 o 
   4  -1  14        0.23       -0.95      5.80 o 
   5  -1  14       43.17       44.55     13.05 o 
  -4   0  14       46.47       47.76     10.25 o 
  -3   0  14       12.79        2.22      7.53 o 
  -2   0  14       48.47       59.52     10.92 o 
  -1   0  14      133.97      157.34     14.15 o 
   0   0  14       24.09       19.68      5.49 o 
   1   0  14       61.39       56.98      7.15 o 
   2   0  14      344.00      365.73     15.24 o 
   3   0  14      106.29      107.31      9.00 o 
   4   0  14       36.26       32.58      6.59 o 
   5   0  14       83.71       82.11      8.85 o 
  -3   1  14      131.24      122.86     13.81 o 
  -2   1  14       90.21      122.69     13.29 o 
  -1   1  14       22.39       19.48      7.40 o 
   0   1  14       43.71       44.14      8.01 o 
   1   1  14      220.58      237.24     12.20 o 
   2   1  14      216.23      225.75     11.84 o 
   3   1  14       11.97       10.25      4.87 o 
   4   1  14      107.52       90.56     19.74 o 
   5   1  14       85.01       87.99     11.96 o 
   6   1  14       10.86       11.84      5.72 o 
  -3   2  14      183.71      172.70     15.58 o 
  -2   2  14       34.77       50.50     10.33 o 
  -1   2  14        2.35        4.44      5.25 o 
   0   2  14      111.92      116.47      9.39 o 
   1   2  14      141.12      146.22     14.96 o 
   2   2  14       57.57       62.45      7.33 o 
   3   2  14      453.25      430.44     16.82 o 
   4   2  14       93.50       88.81      8.63 o 
   5   2  14       30.28       26.59      6.37 o 
   6   2  14       12.34       11.11      5.80 o 
  -3   3  14       17.03        9.86      8.26 o 
  -2   3  14       13.25       17.71      8.05 o 
  -1   3  14       61.19       63.44     26.51 o 
   0   3  14      117.75      117.71      9.70 o 
   1   3  14        4.74        1.90      4.95 o 
   2   3  14      296.50      277.41     13.42 o 
   3   3  14        7.65        0.56      4.43 o 
   4   3  14       29.68       25.58      5.95 o 
   5   3  14       24.50       12.90      5.39 o 
   6   3  14      155.29      148.65     11.39 o 
  -2   4  14       82.76      114.08     13.07 o 
  -1   4  14      237.95      247.69     15.99 o 
   0   4  14        0.75       -6.32      4.69 o 
   1   4  14      236.66      199.46     18.29 o 
   2   4  14       62.80       78.05      8.43 o 
   3   4  14       46.73       40.28      6.70 o 
   4   4  14       54.53       52.33     13.51 o 
   5   4  14        1.34        3.32      6.14 o 
   6   4  14       68.22       60.35      8.07 o 
  -2   5  14       75.41       65.26     10.79 o 
  -1   5  14        0.68        0.94      5.21 o 
   0   5  14       12.52        7.52      5.42 o 
   1   5  14      227.64      232.15     13.03 o 
   2   5  14       20.08       28.74      6.63 o 
   3   5  14      228.14      219.87     29.00 o 
   4   5  14       42.94       44.04      7.26 o 
   5   5  14       35.92       34.09      7.11 o 
   6   5  14        3.09        2.39      5.13 o 
  -1   6  14       11.96       15.90      6.36 o 
   0   6  14      307.00      293.48     14.74 o 
   1   6  14       78.75       87.70     12.65 o 
   2   6  14       46.41       34.14      8.28 o 
   3   6  14      117.02      143.16     10.79 o 
   4   6  14      206.61      196.17     12.47 o 
   5   6  14       25.22       16.06      5.95 o 
   6   6  14       27.27       28.16      7.04 o 
   0   7  14      107.54      121.16     10.36 o 
   1   7  14       33.44       32.66      6.69 o 
   2   7  14      219.92      205.87     13.22 o 
   3   7  14       45.38       46.87      7.94 o 
   4   7  14        1.95        0.65      5.13 o 
   5   7  14       41.68       31.28      7.31 o 
   1   8  14       27.11       30.58      7.17 o 
   2   8  14      121.77      135.34     11.62 o 
   3   8  14        5.32       16.93      6.54 o 
   4   8  14       16.65       16.19      6.49 o 
   5   8  14      164.79      155.66     13.29 o 
  -2  -3  15        1.81       -0.04      6.75 o 
  -1  -3  15       46.82       62.54     11.26 o 
   0  -3  15       16.71       34.32      8.61 o 
   1  -3  15        2.24       -0.20      5.12 o 
   2  -3  15        0.52        6.93      9.36 o 
  -2  -2  15       52.75       51.37     10.79 o 
  -1  -2  15      100.29      109.27     13.22 o 
   0  -2  15        4.55        5.24      6.36 o 
   1  -2  15       49.18       61.65      7.66 o 
   2  -2  15      172.62      177.26     21.46 o 
   3  -2  15       19.90       30.02     12.32 o 
  -2  -1  15       73.01       82.74     12.34 o 
  -1  -1  15       18.50       18.99      7.75 o 
   0  -1  15        5.25        1.90      6.04 o 
   1  -1  15      237.15      228.27     12.61 o 
   2  -1  15      177.50      168.07     11.05 o 
   3  -1  15        0.35        1.08      5.05 o 
   4  -1  15       95.49       96.51     13.08 o 
  -2   0  15       40.89       45.02     10.53 o 
  -1   0  15        0.05        1.60      6.19 o 
   0   0  15       87.22       83.66     14.04 o 
   1   0  15      329.06      355.55     36.36 o 
   2   0  15       35.62       33.12      6.76 o 
   3   0  15       53.45       49.43      7.46 o 
   4   0  15       81.17      101.04     10.99 o 
  -2   1  15        4.99        9.10      7.72 o 
  -1   1  15       97.52       88.15     12.06 o 
   0   1  15       78.67       79.46      8.53 o 
   1   1  15       21.03       17.76      5.88 o 
   2   1  15      127.34      113.78      9.51 o 
   3   1  15      193.41      198.28     12.19 o 
   4   1  15       25.52       22.04      6.32 o 
   5   1  15        9.76        9.43      5.64 o 
  -2   2  15       76.76       99.93     13.46 o 
  -1   2  15      147.42      174.38     15.62 o 
   0   2  15       51.21       64.19     15.71 o 
   1   2  15       21.61       13.76      5.45 o 
   2   2  15      735.82      755.71     33.35 o 
   3   2  15        0.96        0.87      4.59 o 
   4   2  15        2.77        0.17      4.81 o 
   5   2  15      117.64      115.66     10.33 o 
  -2   3  15      143.50      131.80     14.86 o 
  -1   3  15      125.20      145.32     14.52 o 
   0   3  15        1.51       -3.57      5.46 o 
   1   3  15      120.38      137.29     10.72 o 
   2   3  15      151.25      158.45     24.68 o 
   3   3  15        9.36        5.25      5.45 o 
   4   3  15      112.23      116.22      9.74 o 
   5   3  15       53.62       66.44      9.32 o 
  -1   4  15       74.32       73.10      8.82 o 
   0   4  15       37.98       35.98      7.41 o 
   1   4  15       96.20       90.95      9.29 o 
   2   4  15        3.03       -4.56      4.80 o 
   3   4  15      287.45      246.76     14.91 o 
   4   4  15       54.80       60.73      8.06 o 
   5   4  15        2.03        4.25      5.47 o 
  -1   5  15      159.94      151.15     11.36 o 
   0   5  15      106.28       96.15      9.80 o 
   1   5  15        1.13        2.26      5.10 o 
   2   5  15       22.24       26.48     13.04 o 
   3   5  15      207.50      197.21     12.63 o 
   4   5  15       61.34       49.32      7.74 o 
   5   5  15       23.79       15.35     12.59 o 
   0   6  15       13.23        5.90      6.19 o 
   1   6  15       14.22        7.40      5.91 o 
   2   6  15       33.84       42.10      7.82 o 
   3   6  15       40.62       35.39      7.44 o 
   4   6  15        3.48        5.11      5.34 o 
   5   6  15       34.65       36.35      7.53 o 
   1   7  15       59.14       64.18     11.04 o 
   2   7  15       43.04       45.62     12.43 o 
   3   7  15        2.28       -2.26      8.28 o 
   4   7  15       60.98       54.13      8.27 o 
  -1  -1  16        1.41        7.36      7.38 o 
   0  -1  16       70.92       58.77     10.94 o 
   1  -1  16       30.07       23.99      6.54 o 
   2  -1  16        1.34       -0.46      5.11 o 
  -1   0  16       21.97       23.88      9.49 o 
   0   0  16       27.78       24.90      8.52 o 
   1   0  16       13.82        9.73      5.58 o 
   2   0  16        1.66        1.14      5.28 o 
   3   0  16       62.71       65.57     15.34 o 
  -1   1  16       27.33       35.21      9.79 o 
   0   1  16        1.87        7.27      6.86 o 
   1   1  16      130.32      125.06     10.45 o 
   2   1  16        8.59        7.69      7.49 o 
   3   1  16        3.95        1.05      6.25 o 
  -1   2  16       43.12       56.37     11.20 o 
   0   2  16       21.05       32.20      7.51 o 
   1   2  16      143.95      163.43     11.84 o 
   2   2  16        7.52        1.17      5.59 o 
   3   2  16        1.52        0.06      5.28 o 
   4   2  16       51.19       47.66      8.15 o 
  -1   3  16        0.57        9.88      8.52 o 
   0   3  16       51.34       43.96      8.16 o 
   1   3  16       56.68       54.18      8.18 o 
   2   3  16       27.87       24.22      8.78 o 
   3   3  16        6.69        7.32      5.81 o 
   4   3  16       40.99       39.34      7.99 o 
   0   4  16       25.83       23.82      7.60 o 
   1   4  16        0.36       -8.21      5.47 o 
   2   4  16       62.53       70.27      8.98 o 
   3   4  16      201.77      189.41     14.81 o 
   4   4  16        1.17        0.99      5.52 o 
   1   5  16       49.91       42.12      8.49 o 
   2   5  16       80.03       89.60      9.84 o 
   3   5  16        6.03        2.89      5.91 o 
   4   5  16        7.14       10.32     10.67 o 
   2   6  16       58.71       60.19     14.16 o 
                                                 
